# Supplementary material for: Elevated levels of Letm1 drives mitochondrial dysfunction and cardiomyocyte stress-mediated apoptosis in cultured cardiomyocytes
Source: Cell Commun Signal. 2025 Aug 23;23:378. doi: 10.1186/s12964-025-02378-7 (PMC12374280; doi:10.1186/s12964-025-02378-7)
Supplement: Supplementary file 1 — Supplementary Material 1. [file 12964_2025_2378_MOESM1_ESM.xlsx]

## Sheet: genes.FPKM.annot
gene_name	Ctrl_1	Ctrl_2	Ctrl_3	Ctrl_4	Ctrl_5	LT1__1	LT1__2	LT1__3	LT1__4	LT1__5
	LacZ	LacZ	LacZ	LacZ	LacZ	Letm1	Letm1	Letm1	Letm1	Letm1
Slc26a3	0.230309	0.0857147	0.181053	0.0602804	0.0586779	0.0756224	0.175726	0.0584227	0.0511638	0.276372
AABR07019116.1	0	0	0	0	0	0	0	0	0	0
Irak4	1.75506	1.43503	1.62974	1.5798	1.67808	1.81632	1.54549	1.76167	1.85548	2.06435
RF00068	2.1511	0.469027	1.36223	1.00788	0.662233	0.413802	0	1.25591	0	0.756147
AABR07026137.1	0	0	0.0227281	0	0	0.0828486	0	0	0	0
AABR07009986.1	0	0	0	0	0	0	0	0	0	0
Prdx2	259.73	241.782	247.865	264.257	266.623	258.273	273.226	312.713	315.393	323.826
Tmem186	7.467	6.83016	6.97808	7.92984	6.88618	9.0437	8.93232	9.34968	9.46528	10.3329
RF00085	31.6842	25.7183	50.3444	43.2406	42.032	49.8685	47.5352	48.1304	41.9381	53.4602
AABR07063852.1	0	0	0.0368595	0	0	0	0	0	0	0
Sgms2	2.09961	2.3278	2.61418	2.95127	3.51676	3.60428	3.60903	3.2163	2.56776	2.014
LOC102548534	0	0	0	0	0	0	0	0	0	0
AC108574.1	20.2593	9.06123	7.99797	8.62828	19.4772	7.93812	7.88236	8.72717	8.69197	11.1996
AABR07063346.1	0	0.470278	0	0.252642	0.0553332	0	0	0	0	0
Il15ra	0.659855	0.469916	0.717791	0.664217	0.285054	0.690977	0.588735	0.782936	0.905068	0.740744
Tnip1	31.1691	32.1279	33.6818	39.0444	37.4157	39.4058	44.4544	42.9302	40.6883	40.6481
Ttpal	4.14223	4.11188	4.27109	3.75936	4.30499	5.65155	4.60154	4.3073	4.59975	4.99734
Phf20l1	4.98142	5.3546	6.28035	7.01055	7.11614	7.52882	6.98234	5.66071	5.67489	6.23546
LOC100910165	0	0	0	0	0	0	0	0	0	0
A1cf	0.00516483	0	0	0	0.00477011	0	0	0	0	0
RF00026	0	0	0	0	0	0	0	0	0	0
AABR07038849.1	0.848404	1.26408	0.596969	0.90103	0.667481	1.36005	1.18778	1.0237	0.931209	1.68996
Hjv	5.36747	5.64117	5.56213	6.8886	6.18188	6.94203	6.45468	8.14907	7.57197	6.7006
Gng12	28.1552	27.6878	28.2241	30.3921	32.9006	38.6498	37.9701	33.5632	36.1549	29.6241
Mlana	0.0970077	0	0.0184297	0.130902	0.0537564	0.453467	0.608173	0.611687	0.324983	0.470578
AC117919.1	0.112055	0.549732	0.266105	0.661531	0.776183	0.485005	0.41324	0.412164	0.360953	1.12259
Hk2	5.74497	6.59055	7.11519	7.47879	7.95695	9.37348	8.92304	10.7102	8.75595	7.86846
Ddhd2	9.48332	9.71553	10.0654	10.0918	8.79369	8.57983	9.44479	8.04697	8.68944	9.53923
RGD1566386	0.659483	0.769494	0.829623	0.443451	0.567928	0.941191	0.903809	0.59941	0.66601	0.883421
AABR07028480.5	0	0	0	0	0	0	0	0	0	0
Lrtm2	0.38922	0.282016	0.432293	0.444413	0.237806	0.668679	0.458218	0.264304	0.277757	0.492543
Lpp	2.072	1.50483	2.22872	1.74748	2.78605	2.86631	1.89157	1.60112	1.24327	1.15678
RF00105	0	0	0.547222	0	0	0	0	0	0	0
AABR07048420.4	0	0	0	0	0	0	0	0	0	0
AABR07009395.1	0	0	0	0	0	0	0	0	0	0
AABR07060992.1	0	0	0	0	0	0	0	0	0	0
Cyp2ab1	0.0582298	0.0476118	0.00921885	0.0900343	0.00896326	0.0420059	0.0357903	0.0101992	0.0250095	0.0511719
Taf5	2.87772	2.85759	2.70064	2.98258	2.51049	3.1334	2.78739	3.52709	3.14502	3.2687
Osgepl1	7.38914	9.29533	8.80935	7.76873	8.3922	9.00043	9.07948	7.47685	8.95794	9.47704
Clec3a	0	0.0181733	0.0351882	0.0468627	0	0.00801678	0	0	0	0
LOC100912471	0.0854258	0.055879	0.51393	0.336215	0.131495	0.295798	1.70645	0.0598507	0.366901	0.300286
Inka1	0.195195	0.191523	0.185418	0.312784	0.126194	0.18587	0.233951	0.0820543	0.226356	0.247012
Cyb561d2	19.8817	20.0614	17.9692	14.7562	12.3255	22.6481	21.1333	20.6645	22.7553	27.1486
Lekr1	0.671712	0.607041	0.612879	0.484512	0.555074	0.772746	0.5704	1.15176	0.70606	0.894764
Utp23	7.11687	8.33261	6.49528	6.67472	5.56033	9.05996	7.79289	9.15533	9.22138	10.175
Rbm31y	0	0	0	0	0	0	0	0	0	0
Surf4	6.44486	10.1389	6.90012	5.8226	7.68147	7.99454	7.15351	6.60279	6.40206	4.90748
Olr807	0	0	0	0	0	0	0	0	0	0
Aldh18a1	0.144061	0.109225	0.0622024	1.18736	0.145147	0.164387	0.132819	0.137634	0.227808	0.110487
RF00026	0	0	0	0	0	0	0	0	0	0
Higd1a	22.7176	21.133	23.4842	24.7047	23.6092	24.3237	25.1853	34.3167	28.6445	32.4607
RF00181	0	0	0	0.398908	0	0	0	0	0	0
AABR07024261.1	0.249633	0	0	0	0.115278	0.108048	0.115076	0.131173	0	0
Crnn	0	0	0	0	0	0	0	0	0	0
Gen1	0.734044	0.920869	0.996109	1.03032	0.910383	0.835137	0.778273	0.843058	0.722867	0.702208
Snta1	51.6441	54.4691	54.6269	60.6141	59.8145	58.7544	66.4299	71.9936	73.8627	83.4441
Prorsd1	3.86083	4.66568	4.12329	4.59906	4.27086	5.36256	5.08792	4.85976	4.86222	5.17557
Fam181b	0.739344	0.636604	0.960302	0.483566	0.877936	0.522464	0.806845	1.04656	0.369389	0.509176
Sost	0	0.164755	0.127603	0.0283231	0.124066	0	0.0309621	0	0.173085	0.0354149
Plekhm2	27.4576	26.7641	32.8655	29.7719	30.0831	36.7777	40.3042	36.5368	41.8571	43.6691
AABR07011857.2	0	0	0	0	0.0234463	0	0	0	0	0
Trmt12	3.51176	4.25963	4.46533	3.49812	4.50753	5.1584	5.48115	4.94017	4.06169	5.46752
RGD1563861	5.70424	4.8415	5.2523	4.72228	7.82163	6.78584	6.16247	6.80383	6.13238	6.67969
Mnat1	10.6377	11.0984	11.2696	11.8699	13.5569	11.7201	10.8106	13.7747	13.5286	10.7081
RF00425	0.171504	0.50483	0.651653	0.867853	0	0.593854	0.632478	1.26166	0.662942	0.904298
AABR07037410.1	1.67066	1.98018	2.50107	2.44038	2.68478	3.03705	2.71089	2.38078	2.74674	1.84636
Slc31a2	11.889	12.702	13.1677	11.1756	12.2148	13.0136	12.5103	12.2671	13.6132	15.0612
Snapc4	4.73255	5.11171	5.47673	5.48274	4.37605	4.63134	5.25864	4.66087	5.08515	7.13975
RF00560	0	0	0	0	0	0	0	0	0	0
Slc25a19	6.13569	6.03522	6.26331	6.05002	5.75135	8.83912	7.55654	8.1484	9.47904	9.60902
AABR07057235.1	0	0	0	0	0	0	0	0	0	0
Mcm7	22.2318	21.3698	23.0084	23.2885	24.1247	24.9294	25.767	26.3391	26.0466	28.9004
Itga8	5.66566	6.07469	6.45678	5.83617	6.60371	6.38218	6.5674	5.39786	5.57024	4.89871
RF00026	0	0	0	0	0	0	0	0	0	0
RGD1564129	0	0	0	0	0.0310164	0	0	0	0	0
AC133383.1	0	0	0	0	0	0	0	0	0	0
Med12l	1.22785	1.5636	1.92737	2.03435	1.99457	1.19858	1.6298	1.37274	0.650779	1.23055
Ptprc	0.66766	0.407718	0.456814	0.464647	0.474334	0.517339	0.430458	0.348377	0.385017	0.379121
AC112001.1	0	0	0	0.00369143	0	0	0.00403539	0	0	0.00461574
Sh3bgr	449.752	440.674	426.032	433.062	398.178	494.669	524.529	509.741	565.101	603.107
RF00181	0	0	0	0	0	0	0	0	0	0
AY172581.13	0	0	0	0	0	0	0	0	0	0
Gsdme	1.34474	1.2068	1.51105	1.46606	1.63576	1.66095	1.13396	0.930657	0.908601	0.968457
RF00026	0	0	0	0	0	0	0	0	0	0
Oser1	15.6202	16.8222	17.6816	17.4285	18.3306	18.1769	23.576	21.9652	24.341	26.6889
Spg21	23.3267	23.0987	22.1311	24.4948	23.5819	32.5716	32.3651	34.4228	33.9886	36.0073
AABR07057333.1	0.020186	0	0	0.0170244	0.0745731	0	0	0	0	0.106436
Plxna3	5.25175	5.3892	5.8573	5.3135	5.04181	5.03962	5.57254	5.57365	5.13304	5.72467
Vom1r107	0	0	0	0	0	0	0	0	0	0
Map2k7	17.0952	18.5762	18.1337	19.4646	23.3195	20.9937	22.2139	19.6759	21.283	18.5998
RF00019	0	0	0	0	0	0	0	0	0	0
Brd8	16.8454	17.793	20.6341	19.0137	20.5167	19.9701	20.6838	19.4184	19.3435	22.2174
Ankzf1	29.47	29.362	29.4908	28.1379	27.0388	30.2163	31.0316	31.4933	30.0343	37.4318
Lrrc59	21.4407	23.7751	24.3426	25.467	28.0147	27.5836	27.9065	29.4001	28.7832	25.7811
LOC314140	6.66416	6.37177	7.4248	7.32087	7.4487	9.33901	9.93434	8.1318	9.00843	7.78708
Asb12	14.3752	13.1947	11.717	14.0596	14.9896	15.4546	16.2888	14.6199	15.6841	17.4333
Ltbp1	11.8901	12.4076	12.5658	12.0758	13.4169	13.4942	12.1794	10.8925	11.6721	10.6645
AABR07053681.1	0.457782	0.355835	0.293666	0.3209	0.422796	0.483773	0.252138	0.374879	0.413659	0.388712
Chmp4bl1	56.0157	53.2594	54.5695	62.9897	61.7291	67.5261	65.5799	74.8445	76.9537	81.9178
Lilra5	0.384709	0.301976	0.48238	0.480192	0.454794	0.293063	0.170249	0.468988	0.218105	0.129822
Zp4	0	0	0	0	0	0	0	0	0	0
Pik3r2	23.1531	24.8928	25.7252	25.6783	25.0987	29.5325	30.4679	29.3792	30.8281	31.2017
AABR07053479.1	0	0.361381	0.0699726	0.186375	0	0.255065	0.135827	0	0.094913	0.388403
Nek9	10.913	11.4287	13.8119	13.4298	17.8476	18.8735	20.8506	17.3017	15.6729	11.8793
AABR07041096.1	5.08647	6.27425	5.47031	6.0743	5.18869	7.99874	8.26432	11.2989	10.2471	15.0806
Ccdc13	0.099804	0.119688	0.0737372	0.0374099	0.061451	0.0575974	0.0306717	0.221427	0.0714424	0.0935542
Palm3	0	0.00859425	0.024961	0	0.024269	0.0682411	0.0565285	0.0644358	0.0902876	0
AABR07013095.1	0	0	0	0	0	0	0	0	0	0
Cmtm8	0.430928	0.288286	0.446556	0.561671	0.596991	0.288255	0.343121	1.15277	0.731914	0.433779
Sdcbp	95.7566	97.6092	97.4515	101.977	106.398	125.109	128.759	122.316	123.48	122.831
Fam69b	6.65388	6.04102	5.15475	5.21822	6.40766	8.33265	8.19195	9.07136	9.95879	10.6109
Prss48	0.0217915	0	0.1449	0	0	0.0754557	0	0.0916047	0	0
AABR07058366.1	0	0	0	0	0	0	0	0	0	0
Npffr2	0	0	0	0	0	0	0	0	0	0
Grap2	0	0.0224027	0.0216887	0	0.0421747	0.019765	0.0631514	0	0.0588383	0.0481557
Spred2	4.02856	3.39026	4.41551	4.70436	5.46654	5.72731	5.17127	4.62452	4.03282	2.56534
Taco1	1.61225	2.13851	2.12707	2.26622	2.52308	2.70085	2.75264	2.52584	2.65441	2.58178
LOC103690160	0	0	0	0	0	0	0	0	0	0
Cyp46a1	0.722223	0.909733	0.880737	0.502101	0.630972	0.760375	0.584877	0.994908	0.829973	1.12185
LOC100911725	0.343445	0	0.108747	0.0241377	0.792992	0.86714	0	0.511324	2.69202	0.090545
AC246523.1	0	0	0	0	0	0	0	0	0	0
RGD1562400	0	0	0	0	0	0	0	0	0	0
Mir3542	0	0	0	0	0	0	0	0	0	0
AABR07044468.1	0	0	0	0	0	0	0	0	0.115563	0
Naga	26.8712	28.2504	27.9851	27.8359	28.2286	26.1276	25.0384	25.7525	25.3795	26.0428
AABR07008462.1	0	0	0	0	0	0	0	0	0	0
RF00100	0	0	0	0	0	0	0	0	0	0
Olr398	0	0	0	0	0	0	0	0	0	0
AABR07070834.1	0	0	0	0	0	0	0	0	0	0
Snapc3	16.8225	16.6148	17.0865	18.7259	18.1114	19.8809	20.394	22.2702	20.7464	20.7676
Zmat4	0.0219297	0.059172	0.0208313	0.00462375	0.0253172	0.0189836	0	0.0691394	0.00706404	0.011563
AABR07002898.1	0.0298962	0.0586674	0.0141994	0	0.0276114	0.0258799	0.261849	0.0314187	0.0192604	0.0315271
RF00413	2.55307	1.33602	1.61679	2.1532	0.785983	2.50476	1.56922	2.86195	1.97376	2.69234
Gif	0.0153884	0	0.0292351	0.077869	0	0	0	0	0	0.0324556
Leo1	10.1596	10.0771	9.76404	11.8677	10.4301	10.9934	11.3155	11.4921	11.8825	12.0261
Rpl35	842.613	754.645	773.802	818.508	779.24	841.266	771.514	961.862	943.551	1079.18
AABR07007035.1	0.0327985	0	0	0	0	0	0.0302389	0.0344688	0.126782	0
AC121413.2	8.71854	9.54155	9.55596	6.50458	7.74252	2.90279	4.01907	4.22886	12.0979	5.30431
Tfb1m	5.68408	5.81357	5.45323	6.49138	6.59809	6.5279	7.37066	6.83754	6.849	6.06889
NEWGENE_2724	0.0202862	0	0	0.0342178	0.0374717	0	0.00935154	0.0106596	0	0
Sccpdh	0.0241841	0.0118645	0.0344591	0.0305944	0.0446716	0.0314027	0.111484	0.0508313	0.0467413	0.07651
Alg9	10.6409	10.3558	10.412	10.791	10.6826	10.5069	10.0976	10.4009	9.90958	10.1722
Sidt1	0	0	0	0	0	0	0.014305	0.00407651	0	0.00409057
AABR07059552.1	0	0	0	0	0	0	0	0	0	0
Ulk3	9.36883	10.9775	12.0348	9.16173	8.36479	9.95495	11.3452	9.34066	10.3973	13.0727
Ntrk3	0.624601	0.54882	0.690725	0.707607	0.568256	0.47613	0.567262	0.636814	0.480472	0.855293
Btf3l4	42.4848	44.412	45.9494	43.1001	42.1089	48.3568	53.6297	55.7856	52.9811	59.3557
Khdrbs2	3.07152	2.62996	2.84118	1.94041	2.53929	4.26219	4.24243	3.3972	3.73528	4.00336
Foxn2	5.96285	6.20763	6.24316	7.14092	6.72028	7.54635	7.28354	7.08582	7.03164	6.66183
Hadhb	130.534	135.332	131.495	136.839	144.021	156.839	162.886	172.506	171.216	147.635
Enthd1	0	0.0330871	0.0160162	0	0.0077861	0	0	0	0.0108625	0
AC121204.3	0.124817	0.244936	0.177847	0.157901	0.0576388	0.324145	0.345228	0.131173	0.0804124	0.460689
AABR07038902.2	0	0	0	0	0	0	0	0	0	0
Tpm3	157.03	149.309	158.735	155.366	166.252	147.12	161.199	156.034	158.228	167.25
Ckap4	152.552	151.048	161.453	160.695	174.901	163.505	155.97	146.05	149.196	135.182
Fbxo36	0.112758	0.0553181	0.133887	0.118872	0.0520702	0.0976096	0.0779686	0.029625	0	0.297272
Clca5	0.0212287	0.097203	0.0201653	0.0954867	0.00653542	0.0367535	0.0391439	0.0669292	0.0364705	0.111934
LOC687560	0	0	0.198527	0	0	0.030153	0	0	0.134644	0
AABR07067813.1	0.320957	0.0524863	0.101627	0.0451146	0	0.0463065	0	0.056217	0	0.733342
LOC108348067	0.0293686	0.00960534	0.00929919	0.0165125	0	0.0423719	0.00902556	0.0308642	0	0.0206471
Cd209	0.0245541	0.0963684	0	0	0	0.0212554	0.0905515	0.103218	0.158188	0.0517871
Exosc5	11.7267	12.4308	10.9935	11.831	11.4783	15.54	14.1661	15.1111	15.0532	19.6013
LOC100910128	0	0	0	0	0	0	0	0	0	0
Nagpa	8.29502	7.06613	8.22906	6.10029	6.02982	7.85411	7.40535	8.28654	8.0736	9.37948
AABR07033745.1	2.97949	2.60739	1.91233	5.1615	3.793	2.30039	4.08334	3.30048	4.35783	4.07615
Dscaml1	0	0	0	0	0	0	0.0032692	0	0.00456888	0.0186968
Zdhhc25	0	0	0	0	0	0	0	0	0	0
AABR07026614.1	0	0	0	0	0	0	0	0	0	0
Inmt	0	0	0.0192614	0	0	0	0	0	0	0
LOC100912578	6.81993	12.723	4.38749	6.8675	2.11713	6.63428	24.4884	3.47575	4.09981	12.0508
RF00554	0	0	0	0	0	0	0	0	0	0
Bcan	0	0.00919277	0.0355991	0.00790164	0	0.00811039	0	0.0393847	0	0
Mir3597-2	0	0	0	0	0	0	0.526618	0	0	0
LOC103690821	1.44019	2.40226	1.77847	2.55071	1.19711	1.37138	0.929459	1.96759	1.6701	1.51876
Rpl7a	42.9069	27.5139	22.8393	25.1217	36.8195	42.017	44.7238	100.569	37.7636	49.1963
Prokr2	0	0.0173714	0	0	0	0	0.0163228	0	0.022812	0
Ttll6	0.0107215	0.0315594	0.0254613	0	0.00990215	0	0.00988483	0.0112675	0	0.00565321
Enho	0	0.208402	0.0448354	0.199035	0.0653885	0.122576	0.152306	0.14881	0.212856	0.0746616
Smg7	20.363	21.603	21.101	21.9608	21.5234	25.2037	29.531	23.6274	28.9618	29.2314
Snx22	0.0535566	0.157647	0.025437	0.135505	0	0.231808	0.197508	0.253278	0.310532	0.282391
AABR07066416.1	0.283367	0.595791	0.845975	0.921801	0.373873	1.64701	1.00769	1.19119	1.35614	1.28068
Med10	23.0138	24.2837	23.3064	23.219	24.2193	26.3844	27.2237	29.3577	30.9702	35.8523
AABR07028530.1	0	0	0	0	0	0	0	0	0	0
Crim1	26.7443	29.2806	37.8924	36.5342	49.7419	48.345	42.3674	32.4334	28.43	21.0478
AABR07008309.1	0	0	0	0	0	0	0	0	0	0
Gulp1	4.79632	5.13313	4.06822	3.75145	4.92018	4.17458	4.63068	3.522	3.99289	3.19451
AC141344.2	1.19824	0	0	0.315802	0.2075	0	0.138091	0	0	0.552827
AABR07014487.1	0	0	0	0	0	0	0	0	0	0
AABR07043986.2	0	0	0	0	0	0	0	0	0	0.211164
RF00100	0	0	0	0	0	0	0	0	0	0
Grin2c	0.144359	0.00472141	0.0868475	0.085224	0.044442	0.033324	0.0443642	0.035399	0.00620014	0.04567
RF00560	0	0	0	0	0	0	0	0	0	0.18086
Stk31	0	0	0	0	0	0	0	0	0	0
Nop16	22.4109	21.7508	24.0937	27.5394	26.7402	23.3158	25.8662	26.7933	26.3715	26.8464
Mogat3	0.114511	0.337068	0.0870199	0.193151	0.0423037	0.0793016	0.0844593	0.0962737	0	0.0241515
Vipr2	0.519468	0.514791	0.394759	0.65278	0.35023	0.373235	0.459771	0.513167	0.354744	0.443723
Tigd4	0.00998977	0	0.00948939	0.0421257	0.0092263	0.0172954	0.055261	0.041994	0.0257434	0.0105347
RF00026	0	0	0	0	0	0	0	0	0	0
Ppp3ca	12.9625	12.2731	14.1941	14.4514	17.021	16.7731	17.2584	15.3076	14.7356	14.1381
AABR07021972.1	0.153358	0.150473	0.109258	0.161673	0	0.165945	0.388823	0	0	0
RF00026	0	0	0	0	0	0	0	0	0	0
Mpzl3	0.671125	0.443101	0.476642	0.364998	0.498184	0.564675	0.61875	0.448229	0.404082	0.429933
Nme6	10.31	11.1709	8.99491	11.4038	9.36931	10.6073	13.2923	13.4424	13.5152	16.2941
Otof	0.0034306	0.00336605	0.0162938	0.020253	0.00316842	0.00890917	0	0.0180265	0.00884057	0.00723549
Rpl32	17.7739	19.7908	18.3538	15.0322	18.8133	23.1656	16.5249	22.929	22.7728	23.9558
Fbxo15	0.382042	0.519028	0.5304	0.44613	0.379986	0.585115	0.243849	0.216191	0.302927	0.294414
RF00026	0	0	0	0	0	0.181764	0	0	0	0
Fam43a	5.39999	5.86244	4.92362	5.83386	5.03082	6.14299	6.0299	5.98201	7.1764	7.6027
RF00560	0	0.195082	0	0	0	0	0	0	0	0
RF00020	0	0	0	0	0	0	0	0	0	0
AABR07039245.1	0	0	0	0	0	0	0	0	0	0
LOC100910199	0	0	0	0	0	0	0	0	0	0
Nup62cl	0.0274322	0	0	0	0.0253357	0.0712407	0.0252914	0.0576584	0	0
Efemp2	58.3478	60.831	62.7942	62.201	59.74	53.6002	52.4833	54.3454	53.5404	59.9979
Tubb5	666.067	660.977	650.861	660.6	702.453	762.271	806.629	763.065	775.27	762.119
AABR07026361.2	0	0	0.34422	0.101872	0	0.313689	0.111364	0	1.40073	0
AABR07029417.1	4.68062	4.59255	5.98213	4.37817	4.16571	4.05181	4.07996	6.61827	4.27648	3.67953
Vps13a	0.628627	1.05422	1.3588	1.10632	1.54921	1.48538	1.26854	1.19994	0.876099	0.635861
AABR07011991.1	0	0	0	0	0	0	0	0	0	0
AABR07067402.1	0	0	0	0.0354171	0	0.181764	0.154868	0	0.216437	0
Bub3	30.7619	30.0127	31.9998	32.7143	33.1481	34.7926	40.6515	39.9227	39.9289	39.4689
Tmco3	0.538214	0.270814	0.44571	3.63134	0.29315	0.394231	5.17841	1.45031	0.284506	0.276511
Ryr2	20.5018	23.301	26.6219	24.7126	29.085	27.3714	29.7392	23.9221	24.3632	20.2103
Olr1744	0	0	0	0	0	0	0	0	0	0
RF00004	0	0.46166	0	0	0.108639	0	0	0.247237	0	0
LOC108350228	0	0	0	0	0	0	0	0	0	0
RF00181	0	0	0.248159	0	0	0	0	0	0	0
Fam89a	0.116842	0.180154	0.285401	0.450476	0.339152	0.0722463	0.230836	0.280667	0.387126	0.211227
Ece1	14.5743	13.2737	15.1517	14.9297	18.032	17.993	14.9919	14.254	11.827	10.1125
Sema4a	1.29097	0.715059	1.28564	1.19414	1.26923	1.35186	1.09423	0.919061	1.26096	1.58097
RF00100	0	0	0	0	0	0	0	0	0	0
RF00604	2.2467	2.20443	3.08268	3.57909	1.84444	1.72877	4.14273	1.83642	2.5732	3.15901
RF00009	0	0	0	0	0	0	0	0	0	0
RF00100	0	0	0	0	0	0	0	0	0	0
Mboat1	1.13398	0.904023	1.27915	1.18218	1.12732	0.811215	0.667948	0.761382	0.750854	0.581312
Fam102b	0.805269	1.0074	1.09003	1.52808	1.43167	1.35932	0.742425	1.10016	0.778184	0.636898
Tnpo3	9.7357	9.47609	11.8944	11.7883	13.7116	12.8206	12.0747	12.1519	10.9773	10.0899
Vapa	93.8533	94.58	98.2017	104.181	111.405	107.662	118.749	128.651	132.426	125.345
Hs3st5	0.0221495	0.028977	0.0911736	0.0124536	0.102284	0.0894781	0.170175	0.27933	0.0570788	0.0389297
Mfsd12	2.92034	3.07006	3.41513	3.29083	3.92107	4.17441	3.52958	3.55908	2.43477	2.73028
RF00026	0	0	0	0	0	0	0	0	0	0
Acer1	0.00926856	0	0.0704345	0.00781689	0	0.0080234	0.00854524	0.0292217	0.083597	0.0781934
Pdlim2	9.60141	8.94466	8.91097	10.3421	9.23427	8.50245	9.31301	10.8012	9.43477	9.59798
AABR07065889.1	0	0	0	0	0	0	0	0	0	0
Pmch	0.0101294	0	0	0.00854289	0.0187105	0	0	0	0	0.010682
Hdac2	62.986	64.8474	64.4855	65.9879	66.0226	71.0351	75.9215	75.6792	80.3459	82.489
Tsr1	24.3403	24.1396	25.2446	26.0155	28.9623	27.2433	29.4067	25.2254	24.9256	25.4969
AC141102.1	10.4888	10.7889	10.3548	8.44515	10.3311	7.48871	6.66109	9.09145	7.14525	7.75273
Trpm5	0.226547	0.146073	0.153714	0.185605	0.12554	0.0896512	0.10145	0.231282	0.125101	0.150169
Ccdc151	0.0403901	0.128798	0.105509	0.017032	0.00932582	0.034964	0.102405	0.0212235	0.130105	0.138429
Uck1	13.4311	15.8164	13.7577	13.9104	14.7366	15.4214	16.6399	17.6039	18.6162	20.204
Fgd1	3.39552	2.29512	1.41561	1.3523	0.243912	1.95957	0.469579	0.317194	0.218754	0.298395
Mbtps1	43.8001	45.6073	46.3743	47.0023	46.4653	51.2934	50.6125	49.1301	50.8301	51.3888
AABR07007544.1	0	0	0	0	0	0	0	0	0	0
Zfp513	43.557	43.8142	40.2442	38.6909	35.8487	39.5786	41.0168	42.4565	46.7044	65.6733
Jchain	1.02974	0.780734	0.177847	0.592129	0.389062	0.364663	0.906222	0.196759	1.08557	0.691034
Clca2	0.0270426	0	0	0.00456142	0.00499518	0	0.034905	0.0227358	0.00696881	0.0399249
Rnf144a	1.86538	2.0729	2.08513	2.42934	2.55218	2.00909	1.47183	1.62301	1.19617	1.09336
Kctd21	1.08349	1.11626	1.13214	1.22709	1.1222	1.54759	1.83376	1.28507	1.57556	1.47722
RF00105	0	0	0	0	0	0	0	0	0	0
Tmem253	1.28488	1.40478	1.25539	1.73382	2.03431	1.36649	1.11691	1.54321	0.614918	1.1614
Ube2o	13.0691	14.0893	15.2727	15.1585	15.8828	17.2938	17.8027	15.9308	17.2072	15.9616
Tcaf2	0.0628272	0.024658	0.0537122	0.0529869	0.110249	0.152283	0.0115848	0.178272	0.0242856	0.0530036
Pgk2	0	0	0	0	0	0	0	0	0	0
AABR07024498.1	0	0	0	0	0	0	0	0	0	0
AABR07030024.1	0	0	0	0	0	0	0	0	0	0
Kit	2.60009	2.35363	2.42102	3.0671	3.12535	3.4114	2.58674	3.0116	2.36776	2.09145
RT1-DMa	0.0570953	0.140052	0.108471	0.144458	0	0.0494249	0.157919	0.360017	0.2207	1.05367
Fam149b1	15.6358	16.9588	15.6457	14.9701	11.8972	14.6616	16.6049	16.7739	19.4759	22.0231
Hoxb13	0	0	0	0	0	0	0	0	0	0
Mst1	0.0821963	0.00896108	0.0694037	0.115537	0.0168699	0.0632478	0.0505211	0.0383921	0.0235353	0.0577868
RF00001	0	0	0	0	0	0	0	0	0	0
LOC100294508	16.7147	18.3418	18.6421	17.51	16.1227	17.4715	18.2439	17.8867	19.9432	20.013
Insc	0.0223497	0.0164469	0.0106151	0.0282738	0.0051604	0.0290207	0	0	0.00719932	0.0353533
RF00001	0	0	0	0	0.158397	0	0	0	0	0
Mir124-2	0	0	0	0	0	0	0	0	0	0
Rab22a	14.8061	14.7217	15.3953	15.8165	15.8438	16.0855	18.1641	17.8096	18.3797	19.7164
AABR07036711.1	0	0	0	0	0	0	0	0	0	0
RF00560	0	0	0	0	0	0	0	0	0	0
AABR07058410.2	0	0.0950184	0	0	0	0	0	0	0	0
AABR07026361.3	0	0	0	0	0	0	0	0	0	0
Smim3	12.2043	12.7522	11.6055	13.5678	13.321	14.2235	13.1881	16.6846	18.6523	14.1654
Casp6	0.219619	2.37035	0.45896	1.85221	0.466519	3.02282	0.263223	5.30846	1.83934	0.277919
AABR07071195.1	0.539208	0.646632	0.626021	0.707397	0.276666	0.414906	0.552364	0.377778	0.231588	0.442262
Gatc	0.244739	0.336187	0.278976	0.0825627	0.361655	0.127116	0.496406	0.411523	0.252274	0.671032
Crisp1	0	0	0	0	0	0	0	0	0	0
Rexo1	16.815	18.2582	18.1787	18.3831	18.9122	18.6725	21.0202	19.9212	21.575	22.6833
NEWGENE_1582994	0.041838	0.0410508	0.0794847	0.0635133	0.0309124	0	0.0231437	0.0791434	0.0539077	0.0176481
Eif2b3	6.74748	7.00327	7.38094	8.6427	9.04585	11.1344	11.3823	11.3679	11.6283	12.3744
LOC100910227	0	0	0	0	0	0	0	0	0	0
Exoc3	18.9467	17.5595	18.9869	18.5051	18.9711	22.0413	25.3271	23.6595	23.2846	24.6061
AABR07048487.1	0	0.0712945	0.0138044	0	0.0671085	0	0	0.0152724	0	0
Abo	1.67422	1.17905	1.8597	2.04968	2.0326	0.946722	0.883816	1.07839	0.869845	1.05364
Cnr1	0.00822214	0	0.00390515	0.0624092	0.00759376	0.0747343	0.0416926	0.00864085	0.0688618	0.026012
RF00026	0	0.21826	0	0	0	0	0	0	0	0
AABR07025065.1	0	0	0	0	0	0	0	0	0	0
Il10ra	0.135343	0.0110664	0.139278	0.237803	0.0416666	0.156215	0.166375	0.011853	0.116259	0.118939
Ifna16l1	0	0	0	0	0	0	0	0	0	0
AABR07034956.1	0	0	0	0	0	0	0	0	0	0
Zfp663	0	0	0	0	0	0	0	0	0	0
Tor1b	20.0142	20.0601	19.5814	19.1232	19.003	20.2874	20.664	19.4982	21.1714	21.8601
Ltv1	20.4094	20.3871	21.1609	21.7969	19.8272	23.4435	26.0648	24.886	24.8721	29.3492
Serpina5	0	0	0	0	0.0284246	0	0	0	0	0
AABR07009639.1	0	0	0	0	0	0	0	0	0	0
AABR07038714.1	0	0	0	0	0	0	0	0	0	0
AABR07031590.1	0	0	0	0	0	0	0	0	0	0
Scap	15.753	16.1107	17.6336	14.9183	16.1646	20.6213	19.9417	18.8979	20.1121	21.7131
Tas2r103	0	0	0	0	0	0	0	0	0	0
RF00026	0	0	0	0	0	0	0	0	0	0
Poldip3	29.2421	27.0425	29.1715	27.7493	28.5361	32.8774	35.7946	33.1165	36.3587	37.1451
Maf	1.55941	2.01742	2.11771	1.5782	1.73894	1.29991	2.00214	1.33533	1.1758	1.32776
AABR07035307.1	0.021479	0	0	0	0	0	0	0	0	0
Med15	30.0668	30.5003	31.305	29.7514	29.1126	31.1251	31.9423	34.1535	36.652	42.2565
Ube2d3	233.797	244.719	244.335	257.055	259.167	272.233	287.247	300.481	314.887	306.76
Lhx1	0	0	0	0	0	0	0	0	0	0
Crnkl1	4.35624	4.88082	5.29412	4.17087	5.53094	5.25098	5.64594	4.2837	4.33107	4.00309
LOC100910565	0	0	0	0	0	0	0	0	0	0
Tgfb1i1	107.608	105.19	109.448	99.0554	111.509	109.985	122.52	115.77	122.533	130.81
Bend7	4.06281	3.54344	4.27163	3.73398	5.42	5.29053	6.57907	5.65645	5.88365	4.63232
RF00045	0	0	0	0	0	0	0	0	0	0
Ttc3	17.8935	19.246	20.3817	20.8988	19.7717	17.9033	18.6985	19.3278	19.1495	19.7616
Numb	9.05069	10.3895	8.86706	9.31941	11.9758	10.1801	9.56602	8.80288	10.0916	9.34479
AABR07063802.1	0	0	0	0	0	0.187007	0	0	0	0
Pcnx3	14.9189	15.4603	16.661	15.085	16.1548	17.2505	16.9704	15.6011	17.5869	18.2317
AABR07018690.1	0	0	0	0	0	0	0	0	0	0
Acy3	4.10796	6.05429	6.79271	7.35684	6.13599	5.63413	6.90455	5.80951	7.71087	6.34655
AABR07015824.1	0	0	0	0	0.102723	0	0	0	0	0
AABR07060963.3	0	0	0	0	0	0	0	0	0	0
AC139642.2	0.117016	0	0	0	0.648436	1.01295	0	0.491898	0.301546	0.740394
Dusp28	2.09835	2.59653	2.1202	1.99513	2.77736	2.98499	3.327	3.46933	3.84028	3.90413
Fam189a1	0.0290835	0.0428044	0.0276267	0.110377	0.0940128	0.0629408	0.0134069	0	0.0187369	0.0920101
AABR07035479.1	0.0178806	0	0.016985	0.0150801	0.0412852	0.0773924	0.0164852	0.00939559	0.0460779	0
Cenpk	2.87512	3.03596	2.458	3.07142	2.65539	2.7496	2.80221	2.46039	2.15217	3.40735
LOC103694776	0	0	0	0	0	0	0	0	0	0
LOC103690996	3.81258	2.07082	2.91022	4.42123	2.38939	3.53613	1.82029	3.0766	4.82474	3.94877
Jsrp1	0.23471	0.626912	0.346817	0.780799	0.843005	0.248329	0.252459	0.465919	0.218415	0.550031
RF00009	0.808165	0.792959	0.230305	0.272635	0	0.699594	0.149019	0.679457	0.520656	0.17045
RF00560	0	0	0	0	0	0	0	0	0	0
Hrasls	0.536007	0.622217	0.717125	0.528459	0.913389	0.601237	0.619461	0.817186	0.690638	1.00311
AABR07036513.1	0	0	0	0	0	0	0	0	0	0
AABR07003751.1	0	0	0	0	0	0	0	0	0	0
RF00100	0	0	0	0	0	0	0.0778709	0	0	0
Aplp1	23.2644	25.2423	26.0379	22.8992	25.5922	25.3593	26.4572	27.8012	27.099	28.3596
AABR07005004.2	4.16727	2.48887	3.61431	3.20896	1.17137	2.19582	1.8375	2.09453	3.26837	2.10176
Olr119	0	0	0	0	0	0	0	0	0	0
Zbtb48	7.63087	7.29837	6.95023	6.93141	7.04768	6.10568	6.11973	7.34852	8.59183	9.93871
Mir3554	2.09438	3.92313	2.71292	1.76635	2.28601	4.45013	3.15971	3.4016	2.94391	4.21648
P2ry13	0	0.0879659	0.0170324	0.0302444	0	0.0310434	0.066125	0.244968	0	0.0756348
Srrm2	68.0954	75.2236	87.8789	80.774	83.8813	74.4827	79.7862	74.0024	71.0469	78.2255
AABR07048510.1	0	0	0	0	1.10666	0.518632	0	0	0	2.21131
Acoxl	0.0183654	0.0660727	0.145379	0.0722817	0.00565394	0.0317963	0.0903047	0.0579019	0.0236636	0.051646
AABR07042733.2	0	0.0503294	0	0	0	0	0	0	0	0
Wdr44	3.96227	3.94316	5.09221	4.5628	5.37503	5.83889	5.11818	4.48322	4.95063	4.34973
LOC102547412	0	0	0	0	0	0	0	0	0	0
Nudt13	1.51602	1.89396	2.19361	2.51998	1.913	1.41917	1.93403	2.18604	1.31739	1.64519
Coch	0.0650409	0	0.0353046	0.0783628	0.0772331	0.112606	0	0.0585884	0.0718324	0.0979843
RF00026	0	0	0	0	0	0	0	0	0	0
RF00560	0	0	0	0	0	0	0	0	0	0
Adgb	0	0.0250788	0	0	0.0118032	0	0.0294563	0	0.0329334	0.013477
Olr752	0	0	0	0	0	0	0	0	0	0
Defb49	0	0	0	0	0	0	0	0	0	0
Nostrin	0.305847	0.187558	0.169474	0.096729	0.176545	0.220632	0.399469	0.174104	0.19704	0.362848
AABR07064711.1	0.0423107	0	0	0	0.0781543	0.0366266	0	0.0444654	0	0
Pmvk	34.2766	32.4204	32.3838	35.4323	33.3101	32.8776	31.7344	38.4221	41.3019	44.8901
RF00017	0.0782822	0.153619	0	0.0660214	0.0722995	0	0	0	0.201731	0.165105
RF00001	0	0	0	0	0	0	0	0	0	0
RF00026	0	0	0.199455	0	0	0	0	0	0	0
Deptor	0.864669	0.86254	1.12252	0.583393	1.19788	1.17266	1.16921	0.954138	0.408509	0.638287
AABR07039223.1	0	0	0	0	0	0	0	0	0	0
Cyp2j10	1.87455	1.73108	1.54498	1.88319	1.55306	1.33635	1.51222	1.39059	1.17215	1.17736
Gsto1	32.4523	27.9041	29.0859	32.7795	28.1044	36.4356	36.6495	41.3776	38.0279	45.9523
RF00015	0.525544	0.515655	0	0	0	0	0	0	0.169289	0.554213
AABR07010107.1	0	0	0	0	0	0	0	0	0	0
Mag	0.00979808	0	0	0.0330539	0	0.0508907	0	0	0	0
Fbxo11	19.5246	21.539	19.0957	22.6261	21.2255	21.9139	24.5793	23.2798	23.9657	26.9617
LOC102552659	3.83454	9.41636	7.63711	18.5015	10.9669	0.67855	7.85185	8.49377	5.97804	9.45023
Btnl9	0	0	0.0671121	0.0119171	0.0652514	0.0366957	0.0781647	0.103948	0.0182066	0.029802
AABR07030423.1	2.51966	1.64817	1.99455	1.06251	1.5514	0.181764	1.16151	0.882659	0	1.32856
Osmr	2.59743	2.09073	3.12479	2.93831	3.46192	2.73319	2.53812	2.04319	1.9339	1.64839
Mir3548	0	0	0	0	0	0	0	0	0	0
Slc46a3	2.02212	1.86521	2.63783	2.34199	2.47863	3.15406	1.96741	2.70289	2.22126	2.31914
AABR07044014.1	0	0	0	0	0	0	0	0	0	0
Zcchc14	5.51138	5.67489	6.53491	6.51291	7.80294	8.71123	7.33496	7.15489	6.33274	5.34707
Fxyd1	607.03	594.451	556.604	582.735	582.089	543.214	535.485	576.058	572.126	652.636
RF00026	0	0	0	0.225573	0	0	0	0	0	0
Il17rb	0.296752	0.309953	0.236422	0.177614	0.0707284	0.323178	0.185337	0.241443	0.197348	0.161518
AC112348.1	0	0	0	0	0	0	0	0	0	0
Eif2ak2	15.1537	17.1017	17.4946	16.9933	15.8658	18.1666	18.4301	17.2533	18.5766	19.2453
Man1c1	9.50901	9.8499	10.45	10.5227	9.76087	11.3669	9.51452	9.26038	9.06206	8.52842
AABR07029489.1	0.0889782	0	0	0.0375211	0	0	0	0	0.171971	0
LOC100361655	0	0	0.109726	0	0	0	0	0	0	0
LOC100909573	0	0	0	0	0	0	0	0	0	0
AABR07028137.2	0	0	0	0	0	0	0	0	0	0
AABR07028480.8	0	0	0	0	0	0	0	0	0	0
Arhgef15	0.074565	0.112557	0.0599331	0.0386993	0.0635689	0.104269	0.0528814	0.08439	0.199543	0.235898
Tspan5	3.79835	4.01297	4.5962	4.52602	4.02481	4.25675	4.85329	4.33133	4.53874	4.16345
AC118094.1	0	0	0	0	0	0	0	0	0	0
AABR07043167.3	0.39073	0.383378	0.556738	0.988598	0.541303	0	0.180119	0.410628	0.503451	0.412045
Spaca5	0.243765	0.677672	0.77185	0.445435	0.30018	0.105508	0.149827	0	0.209392	0.299906
Fdcsp	0	0	0	0	0	0	0	0	0	0
Atl3	6.00306	6.20643	6.959	7.42549	8.64496	8.61286	6.87722	5.52601	3.89608	3.72798
Dpp7	104.007	100.137	95.4053	95.9742	85.6164	114.24	109.157	125.478	118.375	129.524
Arl3	21.0431	20.8909	18.6209	21.1543	19.4502	22.4585	21.5074	23.2805	23.1673	23.4132
Ankrd50	8.53574	9.04346	9.0558	9.79296	10.8604	10.9872	10.6387	9.07188	9.76121	8.77514
Radx	0.0352147	0.0414626	0.0133803	0.0237594	0.00650469	0.0731613	0.0649331	0.037008	0.0635232	0.0148543
AABR07056771.1	0	0	0	0	0	0	0	0	0	0
Prrc2a	119.017	126.815	140.497	129.262	137.746	152.997	159.12	142.409	153.122	155.193
RF00100	0	0	0	0	0	0	0	0	0	0
AABR07044362.3	0	0	0.0602871	0.160577	0	0	0	0	0.0817753	0
Olr418	0	0	0	0	0	0	0	0	0	0
AABR07063975.1	0	0	0	0	0	0	0	0	0	0
Grk2	18.6669	17.9974	19.8097	19.0029	19.8255	24.2146	25.3281	25.832	28.3513	28.3744
Olr1240	0	0	0	0	0	0	0	0	0	0
AABR07007092.1	0	0	0	0	0	0	0	0	0	0
Tmco2	0.213102	0	0.0867546	0.025675	0.168699	0	0.168404	0.127974	0	0.192623
Dhx36	11.3882	11.785	11.7183	11.5515	11.6316	11.5854	12.4962	11.1928	11.6734	12.5407
Vegfa	209.471	218.127	210.131	180.283	175.446	211.973	225.243	261.507	252.215	315.233
RF00026	0	0	0	0	0	0	0	0	0	0
Fnbp1	14.149	15.7509	16.7636	18.4764	19.574	18.0065	20.2199	16.7329	18.6908	15.36
AABR07063421.1	0	0	0	0	0	0	0	0	0	0
Pcbp2	143.091	140.107	133.244	153.24	140.653	139.736	162.833	160.379	172.02	169.452
Olr1121	0	0	0	0	0	0	0	0	0	0
Homer3	24.9633	25.3451	26.3665	25.4346	27.5129	29.101	31.7281	31.3691	33.911	37.2438
RF00066	0	0	0	0	0	0	0	0	0	0
Slco1a4	0	0.0615953	0.00662578	0.0411788	0.00644209	0	0.00643081	0	0.0179748	0
LOC689725	0	0	0	0	0	0	0	0	0	0
Slc34a3	0	0	0	0	0.00990451	0	0	0	0	0
AABR07016418.1	0	0	0	0	0	0	0	0	0	0
AABR07002923.1	0	0	0	0	0	0	0	0	0	0
AABR07072374.2	0	0	0	0	0	0	0	0	0	0
LOC100360491	5.15752	4.22862	4.93274	4.55828	4.37185	5.96305	4.85273	6.57102	6.6454	5.73689
Ak2	36.9339	35.3101	36.2365	42.518	41.5984	41.4713	43.7015	48.8617	47.606	47.3993
LOC103694905	0	0	0.0139808	0	0	0	0	0	0	0
Tex13c	0	0	0	0	0	0	0	0	0	0
Gpi	188.136	179.9	185.017	190.714	199.68	221.584	233.394	249.875	246.795	248.208
AABR07045321.2	0.0603951	0.118518	0	0.0509358	0.278897	0.0522815	0.111364	0.126942	0	0
AABR07060944.1	0	0	0	0	0	0	0	0	0	0
AABR07044364.2	0	0	0	0	0	0	0	0	0	0
AABR07021080.1	0	0	0	0	0	0	0	0	1.05267	0
Alox12b	0	0	0	0	0	0	0	0	0	0
Cox4i2	1.91662	1.46265	1.78016	1.52663	1.88815	1.80661	1.43327	2.08136	2.35978	1.84151
RF00412	0	0	0	0	0	0	0	0	0	0
LOC100910474	0.0492697	0.0483427	0.0936037	0	0	0	0.0908493	0.103558	0	0
AABR07071818.1	0	0	0	0	0	0	0	0	0	0
Adam12	2.62465	2.17794	2.79236	2.25784	3.80924	2.80435	1.36893	2.07267	1.16915	0.751267
AABR07061462.1	0	0	0	0	0	0	0	0	0	0
Cd200r1	4.82071	4.2413	4.90875	5.31088	4.53443	4.81213	3.91969	4.43059	3.09425	2.85137
AABR07059663.1	3.23669	3.28085	4.07322	3.75597	3.09271	3.70773	2.65203	2.88489	2.16361	2.39184
Hist1h2ail1	0	0.0536357	0.311557	0.18441	0.100973	0.378564	0	0.402136	0.0704342	0.576462
RF00015	0	0	0	0	0	0	0	0	0	0
AABR07033145.1	0	0	0	0	0	0	0	0	0	0
Marcksl1	4.41925	6.22769	6.83214	6.35357	6.76599	7.21464	6.48071	7.04437	6.34382	6.22419
Tmem45a	1.52246	1.38213	1.60839	1.51201	1.02501	1.15781	0.787093	0.986912	0.971671	0.720231
Nek6	19.1856	21.6853	21.2982	21.2721	23.1259	20.4583	24.0869	24.1999	24.2195	23.9337
Mir343	1.2079	2.84442	3.67168	2.24118	2.67741	1.46388	0.445455	1.26942	0.622547	1.52855
Cd93	0.598851	0.409327	0.703079	0.516406	0.938378	1.28726	1.2221	1.35769	0.606886	0.638615
AABR07043701.1	0	0.0338622	0	0	0	0	0	0	0	0
AABR07035320.2	0	0	0	0	0	0	0	0	0	0
Hscb	8.26616	8.64209	9.17198	10.6856	9.67896	10.5806	9.29292	11.0878	10.3171	9.41247
AC122603.3	0	0	0	0	0	0	0	0	0	0
Tekt2	0.113901	0.195576	0.216392	0.240154	0.0262991	0.566946	0.315037	0.209478	0.22014	0.255243
AABR07056438.1	0	0	0	0	0	0	0	0	0	0
Sox17	0.241477	0.265365	0.137629	0.219948	0.330072	0.225759	0.160295	0.223321	0.211575	0.244464
AABR07017783.1	0	0	0	0	0	0	0	0	0	0
Vom1r41	0	0	0	0	0	0	0	0	0	0
Cir1	16.1607	15.7951	15.113	16.5056	16.1067	15.8129	18.1822	18.7097	19.4982	15.6012
LOC688932	0.556458	0.750733	0.308342	0.576852	0.524638	0.642269	0.69473	0.730994	0.702052	0.562363
Trim65	12.2322	12.6578	13.9591	12.4949	11.2696	11.6939	13.4237	12.8709	13.3906	15.0692
AABR07037104.1	0	0	0	0	0	0	0	0	0	0
Donson	3.93071	4.54439	3.72417	3.57205	3.77101	3.30593	3.62395	3.40504	4.48884	3.47034
Psma4	81.1144	79.427	70.156	75.6679	74.0658	80.9226	83.3997	83.6745	87.7976	90.1289
F8	4.00522	4.48824	4.5604	4.37195	4.53111	3.80802	3.87417	3.88322	3.67677	4.22655
AABR07057460.1	0.0509456	0.599844	0.0483937	0.257798	0	0.30871	0.328788	0	0.131285	0.268624
Abraxas1	7.94508	6.57514	7.96065	8.07754	7.1512	6.16437	7.56873	6.48693	6.49086	8.50966
RF00026	1.81551	0	0.215572	0.574186	0.209596	0.196452	1.25537	0	0	0
Gfer	10.3088	9.52197	9.28805	8.38536	8.6585	10.0968	10.9899	11.1224	18.6856	15.7758
Ccdc169	0	0	0.012903	0.0114559	0.0125453	0	0	0.0713758	0.0175021	0.0572977
Fah	2.54159	1.96624	1.82619	2.22596	2.12164	1.80525	2.20805	2.6539	1.84733	2.31943
AC126572.5	0	0	0	0	0	0	0	0	0	0
Cep63	11.5645	10.9511	12.1938	12.2744	12.1232	13.0643	12.9603	13.7732	14.7808	16.7114
AABR07006860.1	1.54003	2.05332	2.70752	2.07393	2.66113	2.56413	2.39884	1.59235	1.48823	1.7681
Muc20	0	0	0.054339	0.0844283	0.0132081	0.0123798	0	0.135264	0.110561	0.0754061
Gpr176	11.1101	11.6793	12.3228	13.4629	12.9959	10.7771	12.166	11.2437	11.0222	10.8054
Cyp2b2	0	0	0	0	0	0	0	0	0	0.0159224
Ddah1	55.6637	58.7664	56.5683	58.1401	68.414	67.7959	76.0189	64.4011	74.7514	64.3085
LOC689064	0.14425	0	0	0	0	0	0	0	0	0
AABR07065091.1	0.0199175	0.0195428	0.227039	0.134384	0.202349	0.413802	0.0367263	0.0837274	0.205308	0.147029
RF00100	0	0	0	0	0	0	0	0	0	0
Tmem126a	12.4324	11.8345	12.248	13.3469	12.1508	12.1878	13.1056	15.2906	13.8505	16.7365
RF00100	0	0	0	0	0	0	0	0	0	0
Cdx4	0	0	0	0	0	0	0	0	0	0
Olr830	0	0	0	0	0	0	0	0	0	0
NEWGENE_1559832	0.222918	0.437448	4.18968	0.282006	0.397058	0.220538	0.190842	0.334672	0.184646	0.235079
AABR07005939.1	0	0	0	0	0	0	0	0	0	0
Pramel7	0	0	0	0	0	0	0	0	0	0
Pp2d1	0.872801	0.724628	0.602969	0.741247	1.04849	0.771397	1.00164	0.641432	0.943715	1.04271
Lamb3	61.1276	65.3394	61.6227	48.5191	58.0798	83.0563	84.5607	73.7363	88.4326	95.4285
Insig2	13.3532	10.9443	10.7893	10.1146	12.9399	15.8965	14.6103	14.8195	14.4888	13.8187
Chd3	7.03278	8.12041	8.5513	7.62477	8.5427	9.26963	10.0917	9.70376	10.2621	10.4047
Ccdc149	4.84396	4.27638	5.2876	4.78448	5.22851	5.21845	5.83083	5.75031	4.53226	5.62028
RF00012	0	0	0	0	0	0	0	0	0	0
AABR07042457.1	0	0	0	0	0	0	0	0	0	0
Fbxo43	0.0444891	0.0785736	0	0.00750421	0.0657424	0	0.0246103	0.0467547	0.114647	0.0750657
RF00001	0	0	0	0	0	0	0	0	0	0
Mipep	7.96038	7.52574	7.61502	8.19848	9.80844	7.8638	8.16803	9.01533	6.19031	6.75521
AC115181.1	0	0	0	0	0	0	0	0	0	0
RF00001	0	0	0	0	0	0	0	0	0	0
AC131411.1	0	0.0244936	0	0	0	0.0216097	0	0.209877	0	0
LOC100361828	0	0	0	0	0	0	0	0	0	0
Asap2	3.02322	3.35031	4.59195	4.14814	5.61269	4.49685	4.66199	3.71746	2.66943	2.45989
RF00100	0	0	0	0	0	0	0	0	0	0
Plch1	0.0790585	0.0211557	0.0204814	0.0181844	0.109525	0.0435512	0.00662625	0.0226594	0.00463027	0.0227376
Ift20	21.6888	23.3951	20.2423	23.7609	23.3115	26.824	27.4097	28.0356	28.46	35.9808
Ctsm	0	0	0	0	0	0	0	0	0	0
Rimklb	2.09616	2.31848	3.13156	2.8607	2.00636	2.52388	2.91643	2.40317	2.50445	2.59232
Nt5dc3	1.93239	2.2958	2.7534	2.58205	3.33289	4.62537	3.26267	2.9361	3.20983	1.79229
AABR07061801.2	0	0	0	0	0	0	0	0	0	0
RF00560	0	0	0	0	0	0	0	0	0	0
Fdxr	3.40483	2.76601	3.04881	2.21285	2.4909	3.34885	3.76919	3.01391	3.12914	3.64205
RF00026	0	0	0	0	0	0	0	0	0	0
AABR07027080.1	0	0	0	0	0	0	0	0	0	0
AABR07024439.1	0.655287	0.183702	0.0889235	0.513179	0.259374	0.364663	0.690455	0.491898	0.904639	0.493596
Rimkla	0	0.0192863	0	0.0331551	0.0544618	0	0	0.103286	0	0.0414569
RGD1560242	0	0.152732	0.12322	0.1094	0.191686	0.134749	0.143513	0.0817937	0.30085	0.300945
Mfap1a	83.5809	90.0809	86.1938	75.1418	80.4175	87.668	101.033	83.9837	102.555	115.482
AC111428.1	0	0	0	0	0	0	0	0	0	0
RF00568	0	0	0	0	0	0	0	0	0	0
Megf10	0.289211	0.332995	0.358824	0.22898	0.286188	0.298897	0.182295	0.0930426	0.133088	0.0653546
Slmap	127.975	129.339	127.593	127.901	146.956	157.189	173.779	143.959	164.411	159.927
Susd4	0.0684274	0.16412	0.0577777	0.0897712	0.133418	0.0394898	0.126175	0.071912	0.0783714	0.104231
Anapc4	24.8257	23.9753	24.1844	24.7296	23.405	23.8259	25.661	24.6182	26.1752	30.4552
LOC100910611	0	0	0	0	0	0	0	0	0	0
Plpp1	57.4106	53.1726	54.1003	61.6425	55.5445	51.9425	48.7818	49.6747	47.8544	51.149
Olr443	0	0	0	0	0	0	0	0	0	0
Stk10	2.91525	2.42578	2.9845	2.68454	3.36794	2.71979	2.57377	2.5982	1.89804	2.19436
Spock3	0.121882	0.039863	0.077185	0.0513964	0.00625375	0.041031	0	0.00711607	0	0.0428438
AABR07036331.2	8.682	8.9038	9.51929	7.88694	8.445	9.8143	8.85599	9.97345	10.1156	14.537
AABR07043098.1	0	0	0	0	0	0	0	0	0	0
Enpep	9.65152	9.65561	10.168	9.56634	10.9731	9.302	8.9801	10.8515	8.19152	8.60018
Adgre4	0.0413566	0.0405785	0	0	0.00954899	0	0	0.0108657	0	0.0109032
Olr44	0	0	0	0	0	0	0	0	0	0
LOC102554576	0	0	0	0	0	0	0	0	0	0
LOC497940	4.01748	4.0935	4.37401	5.23875	3.62482	4.06631	4.30229	4.95281	4.93756	5.2958
Ftsj3	20.3408	22.0134	20.055	19.951	20.219	22.7481	21.3235	20.9628	22.3531	24.523
Trmt13	2.58533	2.88485	2.60029	3.17227	3.51139	3.063	3.16874	2.90877	3.16134	3.58169
AABR07051646.1	0	0	0	0	0	0	0	0	0	0
AABR07068179.1	0	0	0	0	0	0	0	0	0	0
RF00560	0	0	0	0	0	0	0	0	0	0
Heatr5a	2.86447	2.80199	3.31335	2.99582	3.4368	2.99929	3.07615	3.15734	2.56819	2.78718
Nup155	6.6313	7.01247	6.9751	6.66251	7.68182	7.58397	7.75871	8.12327	7.50786	7.97185
Ndufa7	208.791	195.282	185.906	193.399	181.584	211.146	205.826	229.685	225.969	262.718
Abcc9	10.937	11.482	12.2996	12.1974	13.779	14.0941	14.1132	13.4518	12.4559	12.2941
Il17rc	10.4129	11.0833	11.4867	12.8129	9.77668	10.6839	11.0426	11.5685	10.7459	13.663
Alms1	1.97261	2.13244	2.02064	2.29409	2.33325	1.74955	2.11859	1.96153	2.14631	2.52059
AABR07013676.2	0	0	0	0	0	0	0	0	0	0.104835
Fbxl6	22.8918	22.9821	21.6331	23.3369	21.4801	22.7378	19.3755	24.5412	23.2317	27.0648
LOC682419	0	0	0	0	0	0	0	0	0	0
Mfng	0.0761593	0.0249088	0.0964594	0.064231	0.0117231	0.0549399	0.175539	0.240113	0.147196	0.0535426
Vps4a	25.8915	27.4534	29.9594	33.9381	34.7077	26.194	32.6802	32.3429	33.3609	31.0692
Jun	39.3045	39.1502	45.1152	39.5463	56.6274	88.366	79.2671	82.7192	73.4629	68.4316
LOC689412	0	0	0	0	0	0	0	0	0	0
Arvcf	32.8281	34.8663	33.8117	28.0291	30.7717	38.2922	39.0805	36.233	44.3851	50.4665
Olr1155	0	0	0	0	0	0	0	0	0	0
Noto	0	0	0	0	0	0	0	0	0	0
AABR07066736.1	0	0	0	0	0	0	0	0	0	0
Svip	0.799673	1.64398	1.39263	1.4452	1.38919	1.73061	1.89583	1.68079	1.64368	2.30902
AABR07019209.2	5.12018	4.50413	3.522	5.36057	5.78879	6.61027	4.96477	4.40679	4.54985	5.07366
Olr1292	0	0	0	0	0	0	0	0	0	0
Kcmf1	53.8183	53.9121	52.2424	60.5188	52.94	57.3404	72.6947	72.9341	77.8196	84.1403
RF00560	0	0	0	0	0	0	0	0	0	0
Phrf1	15.4463	15.5097	16.2008	16.0306	15.7242	16.8766	18.3147	18.4946	18.8523	20.6309
Slc44a1	8.24831	9.11451	9.54528	8.96537	9.91971	8.91068	7.94898	8.50103	6.98266	6.73518
AABR07017658.1	0	0	0	0.111788	0	0	0	0	0	0
AC097575.2	0.0849414	0.0416716	0.0806867	0.0358188	0.0392249	0.14706	0	0	0	0.17915
Slc2a2	0	0.0626554	0.0505486	0	0.00982944	0	0	0.0111848	0	0
Uap1l1	8.99013	10.5852	10.6906	10.5447	9.40244	13.5687	13.5533	16.6039	15.7345	15.8887
AABR07028859.1	0	0	0	0	0	0.30871	0.0469697	0	0	0
Olr1179	0	0	0	0	0	0	0	0	0	0
Nipal2	9.59953	9.13835	10.1761	9.64632	9.77134	8.58395	8.95395	10.6143	9.67141	9.97243
AABR07035650.1	0	0	0	0	0	0	0.0215543	0	0.0301233	0
Defb37	0	0	0	0	0	0	0	0	0	0
Meak7	3.09148	3.00087	2.92093	2.41209	2.50404	2.94808	2.81974	3.4574	2.53485	3.19039
RF00015	0	0	0	0	0	0	0	0	0.237282	0
AABR07052585.3	0	0	0	0	0	0	0	0	0	0.831319
P3h2	12.5704	12.3444	11.9206	11.3473	13.607	14.3583	15.0564	14.6212	15.0027	14.6155
RF00560	0	0	0	0	0	0	0	0	0	0.188036
Cbx8	3.60663	3.32774	4.57321	4.60448	4.55338	4.62587	5.24705	5.05953	3.87969	4.2221
LOC108348235	0	0	0	0	0	0	0	0	0	0
Dapl1	0.0195706	0	0	0	0	0	0	0	0	0
AABR07048636.1	0	0	0	0	0	0	0	0	0	0
Hbb	0	0.0334004	0	0	0.094318	0	0	0.143098	0.175445	0.0358979
Pou5f2	0	0	0.0172807	0.0613705	0	0.0314959	0.0670888	0.0764733	0.02344	0
Tmem63a	4.37677	4.88587	5.62015	4.58093	5.02259	4.77568	5.27355	4.23472	4.86273	5.29266
Pgr	0	0	0.00697895	0	0.0135709	0	0.0270944	0.0077211	0	0.00774774
Fgf9	2.88701	3.44993	2.34758	2.22641	2.96724	2.03239	2.04029	2.65625	2.57641	2.79573
Utp14a	11.7091	10.1991	10.8433	10.4222	10.998	11.7082	13.3228	12.2236	14.0285	15.1841
AABR07038861.1	0	0	0	0	0	0	0	0	0	0
RF00105	0	0	0	0	0	0	0	0	0	0
RF00026	0	0	0	0	0	0	0	0	0	0
Prpf4	9.83147	9.72291	9.8405	10.4521	9.28792	10.0315	11.5776	11.2508	12.1659	12.4304
Olfm1	2.85816	3.25262	3.36036	3.47745	3.93795	2.22068	2.55951	2.64671	2.23377	2.96466
AABR07033023.1	4.59045	5.30195	4.92116	4.60153	5.28137	5.91522	5.63489	5.05854	5.34017	5.4771
Pxmp4	7.29278	7.54061	7.79731	8.8397	10.8431	8.87507	9.40707	9.74345	8.34322	7.51818
Zfp827	2.99279	3.30181	4.55795	4.26007	5.17776	3.77054	5.40835	3.72108	3.40357	3.18568
Wfdc13	0	0	0	0	0	0	0	0	0	0
Trappc13	27.4883	26.8321	28.5819	31.24	31.119	29.97	32.0023	34.1922	36.3307	38.1933
Gata3	0.902391	0.802663	0.913268	0.633027	1.28519	1.2265	0.948598	1.01039	0.738924	0.73817
LOC100910371	0	0	0	0	0	0	0	0	0	0
RF00026	0	0	0	0	0	0	0	0	0	0
Ccdc130	9.1467	8.72198	9.42224	8.92551	8.07221	8.89151	10.5817	10.0397	10.6505	13.5325
Tceanc2	4.45579	5.52171	4.80977	4.58757	4.04845	6.03624	6.42883	6.50712	7.40022	7.33815
Mtcl1	1.01115	0.890828	1.00089	1.11655	1.30125	0.956796	0.960236	0.960528	0.872483	0.931821
Disp3	0	0	0	0	0	0.0287703	0	0	0	0
E2f6	23.2514	24.0671	24.4942	25.6317	28.0412	30.4702	31.8957	31.6118	36.2957	33.0572
Hr	0.195437	0.25296	0.193548	0.203404	0.17282	0.161983	0.184019	0.13547	0.278608	0.420968
AABR07030714.1	0	0	0	0.0740161	0	0	0	0	0	0
Ndufa3	263.499	235.219	210.323	231.359	221.558	199.983	209.538	261.69	215.645	280.963
Cdc16	42.6153	44.1356	46.6934	44.3696	45.1921	46.843	50.1993	48.8691	50.871	56.0865
Vangl1	6.78305	6.21751	7.44318	7.20853	7.51292	6.58253	6.47884	6.79218	6.43962	6.31388
RGD1311084	0.163667	0.233582	0.296804	0.200775	0.24735	0.128799	0.041153	0.109456	0.210883	0.0784523
Ildr2	10.7101	13.2345	15.3497	12.8019	17.9114	14.4645	15.5043	10.4797	11.6036	11.7048
Fhad1	1.18998	1.43949	1.14199	0.646154	0.89579	1.05834	1.19104	1.18634	1.72231	2.30351
Fthl17c	0	0	0	0	0	0	0	0	0	0
RF00066	0	0	0	0	0	0	0	0	0	0
Rhbdf1	36.3489	38.4703	39.7125	37.1851	33.9319	32.3946	37.6888	35.0421	36.9189	42.7938
St6gal2	0	0	0	0	0	0	0	0	0.0582464	0
AABR07070277.1	0	0	0	0	0	0	0	0	0	0
Cdc27	14.6009	15.5602	15.4531	14.0463	19.396	19.9254	21.7497	16.4629	16.905	15.0286
AABR07042326.3	0	0	0	0	0	0	0	0	0	0
Mpnd	49.0784	46.1289	48.4573	52.1595	45.3276	48.2001	54.8342	58.7756	57.8969	73.7921
RF00413	0	0	0	0	0	0	0.156922	0	0	0.179489
AABR07014275.1	1.89057	0.711801	0.626467	0.797231	1.52275	1.08471	1.56062	0.762394	1.30296	2.04007
AABR07015648.1	0	0	0	0	0	0	0	0	0	0
Ctbs	18.31	16.615	17.657	17.7991	15.7166	14.4421	15.2789	16.8317	13.6681	15.1158
Sox9	4.92697	5.24679	6.05304	6.35483	6.35847	4.91905	4.74839	3.91448	3.55507	3.1313
LOC100362333	7.54029	7.75072	7.69858	8.47907	8.19576	10.7012	8.8435	9.05632	9.71558	7.46479
Dpp3	16.5918	16.5078	17.4383	16.9429	17.3367	22.6479	22.4213	22.1897	23.0433	21.9211
Usp32	6.42443	6.86159	7.17675	6.59041	7.17359	7.87446	8.31214	6.46865	7.78781	7.25045
AABR07055844.1	0.483904	0.678285	0.722332	0.349812	0.861921	0.53858	0.796679	0.363248	0.22268	0.984154
RF00432	0	0	0	0	0	0	0	0	0	0
AABR07050304.1	0	0	0	0	0	0	0	0	0	0
LOC100362339	34.9888	28.387	33.0216	37.3244	31.3546	40.0714	31.4247	41.9964	40.2483	43.6192
LOC498414	0	0	0	0	0	0	0	0	0	0
LOC102554666	0	0	0	0	0	0	0	0	0	0
Cpt1a	17.093	17.8209	19.4329	19.0751	20.3951	23.8176	26.4677	22.9454	23.3822	20.3909
AABR07015510.1	0	0	0	0	0	0	0	0	0	0
Sept2	86.1575	85.7315	86.2293	93.0899	101.578	107.519	108.95	100.586	100.58	85.3631
Chrnd	0.0529882	0.142976	0.125835	0.122895	0.146816	0	0.0366397	0.125295	0.102412	0.0419091
Pla1a	8.69816	9.08305	8.69474	7.48934	7.98537	10.4334	9.62561	9.12745	12.2964	11.6955
LOC100910990	0.115996	0.120927	0.103299	0.110057	0.267828	0.251032	0.13368	0.274282	0.224189	0.137614
Mrps7	38.444	37.2121	37.5887	38.9225	35.0064	40.3995	37.2513	44.6409	44.918	52.138
Nlgn3	1.54244	1.83087	1.60813	1.44046	0.785246	1.21799	1.53306	1.40749	1.44451	1.44409
Sh3d19	13.0212	13.0519	15.2313	14.9979	17.592	15.286	15.4885	15.1446	12.2513	10.9819
Wdr31	0.771399	0.851495	1.12967	1.4367	1.63269	0.876444	1.3335	1.80715	1.92576	1.47443
AABR07039470.3	0	0.038205	0	0.0328391	0	0	0	0.0409205	0.100341	0
Serpinh1	1301.65	1271.41	1331.18	1349.36	1284.6	1087.61	1011.95	1121.18	1061.4	981.72
Parn	13.7089	13.5878	13.5124	13.6789	15.3016	17.505	16.4963	16.0192	16.1004	16.7804
Alg12	12.8524	12.2324	12.5016	12.1677	10.4767	12.3557	11.8697	12.1181	12.4592	14.9705
Sh2d5	0.00920024	0.0541628	0.0873941	0.0155185	0	0	0.101787	0.0676813	0.059272	0.18434
Baiap2l1	44.3329	46.0151	49.0401	48.4743	45.571	50.7493	54.6658	51.2931	55.3669	54.2451
Dkk3	58.3693	58.0367	61.682	61.7081	58.9406	65.6675	62.9554	60.3662	58.7578	54.7436
Hba-a2	0.242014	0	0.0766307	0.0340182	0	0.174584	0.297503	0.423898	0.25986	0.595505
Brca1	1.61139	1.70436	1.6395	1.69252	2.0139	1.56447	1.65259	1.4371	1.15718	1.81231
AABR07000629.1	0	0	0	0	0	0	0	0	0	0
Dgcr8	12.5554	12.7855	14.3767	13.6328	14.1976	11.6829	13.6889	12.9242	13.3962	17.4849
Kap	0	0	0	0	0	0	0	0	0	0
AABR07043775.1	0	0	0	0	0	0	0	0	0	0
AABR07025799.1	0	0	0	0	0	0	0	0	0	0
Grm6	0	0	0	0.0128491	0.00938063	0	0	0.00533705	0.0065435	0
RF00579	0	0	0	0	0	0	0	0.212713	0	0
Zfp157	2.48008	2.6043	2.48159	2.67918	2.72806	2.80423	3.66102	3.08226	3.22248	3.03412
Mrfap1	126.749	126.577	119.315	134.161	133.553	139.007	149.248	149.917	151.672	156.899
RF00412	0	0.163291	0	0.140357	0	0	0	0	0.214433	0
RF02271	0	0	0	0	0	0	0	0	0	0
AABR07031272.1	0	0.273276	0	0	0	0.0401833	0	0.0975666	0	0
RF00419	0	0	0	0	0	0	0	0	0	0
AABR07060293.1	0.355209	0.638964	0.674834	0.274611	0.410078	0.256241	0.354779	0.466623	0.152561	0.749173
Olr1389	0	0	0	0	0	0	0	0	0	0
RF00560	0	0	0	0	0	0	0	0	0	0
Sacm1l	20.5771	21.7645	20.6928	23.5062	21.9442	22.6749	23.7889	24.545	24.2747	26.4968
AABR07027150.1	0	0	0	0	0	0	0	0	0	0
Olr1252	0	0	0	0	0	0	0	0	0	0
Cpa1	0	0.0269985	0	0	0.0127066	0.0238196	0.0634221	0	0	0.0145086
RF00181	0	0	0	0	0	0	0	0	0	0
RF00409	0	0	0	0	0	0	0	0	0	0
RF01518	0.258241	0	0	0	0	0	0	0	0	0
Gpr27	0.633989	0.466545	0.451675	0.701783	0.933199	0.823226	0.584512	0.56217	0.433972	0.459645
St3gal2	24.5805	24.994	27.7355	31.9783	35.4057	28.3066	31.1187	28.845	29.0833	26.7526
AABR07057146.1	0	0	0.0257128	0	0	0.0234322	0.0748686	0.113789	0	0
Slc35d1	4.0633	4.41909	4.48196	4.71259	3.91337	4.60627	4.53178	4.12403	3.92851	4.67617
Olr920	0	0	0	0	0	0	0	0	0	0
RF00420	0	0	0	0	0	0	0	0	0	0
Ns5atp4	0	0	0	0	0	0	0	0	0	0
Cyp2e1	0.074067	0.0363367	0.0234524	0.0520553	0.0912086	0.0748027	0.0113811	0.0389194	0.0318115	0.117161
AC103535.1	0	0.0160205	0	0.0275409	0	0.0141342	0.0150535	0	0	0.0172185
Ddx49	48.7295	47.5905	47.9333	46.264	46.8012	52.1783	53.19	54.7101	55.8377	63.8591
AABR07070131.1	33.0254	36.3442	36.0079	35.5898	31.9402	36.1704	37.5654	40.0188	40.3673	46.3995
AABR07005569.1	0	0	0	0	0	0	0	0	0	0
Rpl7	140.873	133.879	134.443	139.589	133.866	157.024	156.09	178.401	183.183	196.601
Tmprss3	0	0	0	0	0	0	0	0	0	0
Cln8	13.6804	13.4726	12.5149	12.7998	13.0084	15.4837	14.934	13.7926	14.6696	14.7999
RF00100	0	0	0.370515	0	0	0.0675302	0	0	0	0
Alox15	0.0508073	0.0398811	0.0482624	0.111409	0.131388	0.0351854	0.0655792	0.0640736	0.0392788	0.128589
RF00090	0	0	0	0	0	0	0	0	0	0
Ufm1	14.7041	16.8768	14.4979	13.2273	14.4462	16.2483	16.9555	17.4565	19.3125	19.2162
AABR07040918.1	0	0	0	0	0	0	0	0	0	0
RF00416	0	0	0	0	0	0	0	0	0	0
Foxh1	0	0	0.0509347	0	0	0	0	0	0	0
Ccdc73	0.0320408	0.106889	0.0608718	0.0486404	0.0295921	0.127587	0.0531725	0.101017	0.140366	0.0878505
Klhl5	4.01965	4.12329	4.14064	3.55518	5.12873	4.31566	4.63245	4.07348	3.64063	3.61961
Jag2	2.13759	2.26282	2.06821	2.37584	2.09332	1.79461	1.69184	2.29335	2.03853	2.13913
RF00026	0	1.44215	0	0	0	0	0	0	0	0
Ttc19	7.77231	8.29925	8.30709	8.76589	9.02254	9.05065	10.083	10.2021	9.59231	11.3064
Helq	1.86644	2.01958	2.29213	2.05468	2.22858	2.22976	2.03706	2.33423	2.06025	2.31775
Elac1	0.831818	0.994946	1.09869	1.29617	1.47796	0.912087	0.99332	1.2072	1.03096	0.634922
Pdzd9	0.811349	0.796083	0.672619	0.957982	0.994581	0.70235	0.924838	1.06971	0.627248	0.917835
Tceal8	105.195	104.831	100.84	122.577	114.411	103.535	106.505	106.463	106.098	103.472
RF00398	0	0	0	0	0	0	0	0	0	0
AABR07043012.1	0	0	0	0	0	0	0	0	0	0
RF00003	0	0	0	0	0	0	0	0	0	0.204247
AABR07048421.1	0.563275	0.502433	0.376975	0.507443	0.591167	0.919797	0.873396	0.686135	0.54433	0.607503
LOC100911365	2.65519	4.0331	2.37668	2.51924	3.18323	6.47554	7.90885	4.64173	4.80281	3.12312
Atp2c2	0.0250096	0.0817969	0.0395949	0.0351542	0	0.0288664	0.0538017	0.0788498	0	0.0351653
Smad1	9.99371	10.8631	10.2448	10.4434	11.5479	12.4743	11.9446	12.863	11.8474	11.58
AABR07025986.2	0	0	0	0	0	0	0	0	0	0
AABR07063459.1	0.0608862	0	0	0	0.0562329	0	0	0	0	0
Gast	0	0	0	0	0	0.043607	0	0	0	0
RF00613	0.819963	2.57451	1.24623	2.76615	2.42335	1.56158	1.96553	2.41282	1.90172	3.28583
Adi1	5.71683	4.71367	5.14146	7.06335	5.26514	5.47558	5.52167	7.20282	6.89151	7.29523
Olr1118	0	0	0	0	0	0	0	0	0	0
Myo5c	0.0372093	0.047462	0.0600874	0.0345196	0.054985	0.0547579	0.0789026	0.0312834	0.0239719	0.0627826
LOC100909692	0	0	0	0	0	0	0	0	0	0
Tbx2	3.05715	3.03989	3.44974	3.59928	4.22579	3.97855	3.63198	3.68722	4.49428	4.2625
Psmg1	28.1509	31.9466	28.3563	32.0835	28.9135	31.2264	34.454	36.8983	39.386	40.2349
Tpm1	2927.95	2781.88	2812.27	2991.25	2999.76	2637.26	2998.57	2977.71	3343.71	3594.69
AABR07042866.1	0.216029	0.211964	0.182407	0.384631	0.0221688	0.0623356	0.2213	0.0252256	0.0618557	0.126563
Mir3591	0	0	0	0	0.380733	0.178429	0	0	0	0.217363
Cnot10	16.8565	15.7056	15.3593	17.4201	14.368	17.0906	18.2598	16.4542	17.6943	23.1392
Polr3a	8.28906	8.54824	8.72884	9.12534	9.48864	8.02455	9.07131	9.06285	8.38073	9.04951
AABR07064349.1	2.38538	1.63291	3.37251	3.04106	3.58641	2.83327	2.5061	2.27366	3.00206	2.28151
Pam16	53.1977	51.3944	49.143	51.6899	48.0191	54.6203	58.0935	70.2001	68.4892	81.9256
LOC108352523	0	0	0	0	0	0	0	0.0578704	0	0
RF00413	0	0	0	0	0	0	0	0	0	0
Chchd4	4.92134	4.46134	2.99799	4.19566	4.44642	7.50165	6.36205	8.99471	7.03034	5.75392
Ccdc60	0	0	0	0	0	0	0	0	0	0
AABR07006860.2	0.655971	0.804535	0.311557	1.10646	0.454379	1.70354	0.755973	0.689376	0	2.2482
AABR07050712.1	0	0	0	0	0	0	0	0	0	0
RF00001	0	0	0	0	0	0	0	0	0	0
Ltf	0	0	0	0	0	0	0	0	0	0
Becn2	0	0	0.0128024	0	0	0	0	0	0	0
RF00619	0	0	0	0	0	0	0	0	0	0
RF00026	0	0.21826	0	0	0	0	0	0	0	0
Wdfy1	7.7745	7.62822	8.46468	8.97397	10.1772	11.9059	10.1746	8.41276	9.7839	7.7991
Rap2b	5.33184	6.11009	6.61127	4.05051	6.42798	7.50467	7.05465	6.67271	5.66383	5.57978
RGD1560821	0	0	0	0	0	0	0	0	0	0.04967
Syn2	0.408336	0.550898	0.379802	0.466349	0.67569	1.08989	0.564704	0.956604	0.668631	0.376785
RF00026	0	0	0	0	0	0	0	0	0	0
Pum1	13.822	14.1455	14.6455	14.2535	16.3013	17.0629	17.5278	16.7223	15.7425	15.9099
AABR07059041.1	7.30408	7.15758	7.62327	8.55395	10.5372	10.7888	9.24016	8.77401	8.25567	7.13703
RF00001	0.453879	0	0	0	0	0	0	0	0	0
AABR07033579.2	0	0	0	0	0	0	0	0	0	0
Olr163	0	0	0	0	0	0	0	0	0	0
Ltbp3	47.0123	51.5672	53.5802	51.2018	53.6643	47.3965	46.5668	44.3119	45.2068	44.2543
Plxnc1	0.294805	0.30792	0.406507	0.368937	0.320581	0.526865	0.447152	0.429747	0.251193	0.280801
Ccna2	10.7312	13.324	13.6739	13.7451	14.168	13.3409	13.3042	12.4576	11.8626	10.3071
Col1a1	1034.83	1063.46	1237.19	1184.98	1261.48	1148.21	948.97	980.512	747.531	627.86
Olr32	0	0	0	0	0	0	0	0	0	0
Olr330	0	0	0	0	0	0	0	0	0	0
Pdcd6ip	27.9337	27.8792	29.3222	29.2499	31.6667	37.3624	39.9817	37.4979	40.5069	35.2102
Derl1	44.3892	43.5699	44.7688	43.7597	46.9897	49.301	47.4097	47.3761	47.0845	46.1933
RF00026	0	0	0	0	0	0	0	0	0	0
RF00394	0.684969	1.20975	1.43145	1.15537	1.13872	0.355769	1.13672	0.431911	0.35303	2.31147
Slco3a1	76.465	82.5979	87.6249	77.7057	87.0254	91.9698	93.1475	73.6234	87.8154	83.1748
Pmepa1	103.345	101.694	118.764	120.081	110.136	97.4196	111.194	104.69	116.038	117.92
Vom1r94	0	0	0	0	0	0	0	0	0	0
RGD1565131	0.837505	1.1433	1.14145	1.47408	1.68152	0.630428	1.00715	0.880155	0.516099	0.921592
Ly49i2	0	0	0	0	0	0	0	0.0282092	0	0
Rhox12	0	0	0.0326325	0	0	0	0	0	0	0
Tbx19	2.55427	2.4802	2.54387	1.9455	2.4162	2.25703	2.20826	3.52959	3.12033	3.97983
Fbxl16	0.249633	0.642958	0.785491	0.763189	0.47552	0.904905	0.575379	0.836227	0.784021	0.559409
Efhc1	1.51132	1.39332	1.08876	1.36871	1.43329	2.01072	1.44949	1.8761	1.93425	1.02686
AABR07005888.1	0	0	0	0	0	0	0	0	0	0
Sptssb	0.0103154	0.0202427	0.00979873	0.104397	0.0762166	0.00892962	0.0380416	0.0542037	0.0132913	0
AABR07058907.1	0	0	0	0	0	0	0	0	0	0
RF00026	0	0	0	0	0	0	0	0	0	0
Phf14	10.9445	11.2112	10.2766	11.6614	11.0867	13.1112	14.9341	14.2586	13.5386	13.8233
Gabpb2	1.0844	1.36372	1.69747	1.28811	1.73504	1.57335	1.59119	1.60511	1.47596	1.83614
RF00399	0	0	0	0	0.157197	0	0	0	0	0
Fam237a	0.0992468	0	0	0	0	0	0	0	0	0.0130826
Vom1r68	0	0	0	0	0	0	0	0	0	0
RF00026	0	0	0	0	0	0	0	0	0	0
Ercc6	3.42462	4.11547	4.30603	3.86638	3.5863	3.90633	3.94906	4.04485	4.24066	5.73284
Nphp4	1.65035	1.50113	1.90664	1.72666	1.72607	1.69505	1.62847	1.98752	1.65518	1.91441
Virma	7.41329	7.15084	7.87524	7.84083	8.50687	8.48868	7.61823	8.42461	7.52347	6.73569
Lyrm7	3.06083	2.56014	2.10914	2.66607	2.22445	3.18173	2.741	3.55947	3.26498	3.55852
Cxcl1	2.54755	2.49962	2.0051	2.41456	3.11473	4.51563	3.22113	5.58406	4.84558	6.52442
AABR07003102.1	0	0	0	0	0	0	0	0	0	0
Igsf9	4.24238	4.72741	4.40923	4.29526	4.02833	5.77356	4.96802	4.7582	6.58223	7.32874
Uhrf1bp1l	5.27923	6.22026	6.24582	5.91592	6.26675	6.80264	7.10417	7.25132	7.79097	7.99491
Cabyr	0.779202	0.467219	0.801853	0.867087	0.689666	0.79631	0.917946	0.807509	0.850605	0.74182
rno-mir-503-1	0	0	0	0	0	0	0	0	0	0
RF00026	0	0	0	0	0	0	0	0	0	0
Camk2n2	0.611347	1.09971	2.12932	1.11712	0.564625	1.89636	1.31515	2.1416	1.44414	0.967045
Zfp618	0.609153	0.450026	0.769252	0.701111	0.655262	0.558336	0.640901	0.655237	0.627909	0.597038
AABR07039313.1	0	0	0	0	0	0	0	0	0	0
RF00560	0	0	0	0	0	0	0	0	0	0
Npb	1.06094	0.918511	1.06708	0.631604	0.230555	0.702315	0.575379	0.852624	0.241237	0.723941
Kank2	42.5447	43.2005	46.0317	47.6623	50.6984	47.7032	46.8675	46.761	45.5479	45.2569
AABR07024999.1	0.0430402	0	0	0	0	0	0	0.045232	0	0
RF00560	0	0	0	0	0	0	0	0	0	0
Synpo2	13.257	14.5225	15.9741	15.5624	21.9258	22.8348	23.4009	18.5097	21.3257	15.7398
Amz2	10.2088	11.3448	11.3827	11.6539	12.5079	13.8749	14.5447	15.1568	14.1294	14.6849
Iglon5	2.80004	2.33307	2.30093	2.30526	3.03758	4.05903	2.64299	2.31207	4.49546	3.86674
AABR07037234.1	0	0	0.0297237	0	0	0	0	0.131538	0	0
Slc25a6	0.723936	0.367404	0.213416	0.42107	0.530277	0.064829	0.368243	0.262346	0.514639	0.447527
Gdf5	0	0.0185246	0	0	0.0174369	0	0	0	0	0
Gnat1	0.321105	0.345553	0.295182	0.14851	0.277431	0.116567	0.171898	0.163286	0.173504	0.327698
AABR07037925.1	0	0	0	0	0	0	0	0	0	0
Zbtb18	8.51999	8.33158	9.83429	9.37142	8.60945	10.0404	9.91456	8.84853	10.1107	8.78846
AABR07028491.1	0	0	0	0	0	0	0	0	0	0
AABR07026048.2	0	0	0	0	0	0	0	0	0	0
Lamtor5	35.2469	32.4269	34.5254	40.0519	33.4029	36.884	40.3197	47.1417	44.5589	48.3286
AABR07062528.1	0	0	0	0	0	0	0	0	0	0
Senp2	7.38997	8.06468	9.13634	8.12212	9.96913	11.1763	11.8918	10.9665	12.9829	9.13764
RF00007	0	0.145988	0.565341	0.125484	0.137417	0.257599	0	0	0.191712	0
Olr1492	0	0	0	0	0	0	0	0	0	0
AABR07052598.1	0	0	0	0	0	0	0	0	0	0
Cep68	7.72422	7.00813	7.13804	8.4768	9.30049	9.04745	10.3217	9.38031	8.22008	8.38694
AABR07028356.1	0	0	0	0	0	0	0	0	0	0
AABR07026565.1	0.150449	0.344442	0.238188	0.0845899	0.277901	0.303886	0.0462358	0.368924	0.258468	0.105771
RF00431	0	0	0	0	0	0	0	0	0	0
Grem2	0.00604114	0.0296374	0.0114771	0.0509495	0.0557945	0.0366069	0.016709	0.0380927	0.0467036	0.00637069
Slc19a1	11.7598	11.9985	13.8793	12.4034	14.4578	13.9819	13.5239	12.9218	13.7222	14.0057
Rhof	1.62252	1.76598	1.38965	1.48803	1.52308	2.04158	1.96183	1.64924	2.43332	3.18831
Klhl8	3.62266	3.92907	4.0276	5.19943	4.68862	4.81647	4.84517	6.21435	4.9608	5.80751
Robo3	0.00395406	0.0155187	0.00751202	0.0133391	0.029215	0.0136915	0.0182274	0.00415542	0	0.0333581
Slco5a1	7.21549	7.02222	8.46242	8.73262	11.626	11.3197	9.7084	9.00644	8.73488	7.70525
C2cd4a	0	0.0215486	0	0	0.0811338	0.0760458	0	0.115401	0.282976	0.0926397
Nxnl1	0.0344058	0.135034	0.359507	0.78346	0.381316	0	0.126883	0.0723158	0.221657	0.0725654
AABR07067600.1	5.21637	2.6938	4.56389	5.05541	4.81771	5.50585	5.18896	7.54979	5.54207	6.27299
AABR07005597.1	0.0233302	0.0686737	0.0332424	0.0196762	0.0215472	0.0706859	0.0215095	0.0122591	0.0150303	0.159919
AC112534.1	0	0	0	0	0	0	0	0	0	0
AABR07027809.3	0	0	0	0	0	0	0	0	0	0
Capn2	44.1791	43.6554	45.8128	48.9889	48.7849	48.727	53.6597	48.2038	48.4837	47.8642
RT1-Da	0.257703	0.551681	0.578605	0.493956	0.324556	0.648966	0.799171	0.689376	0.482977	0.543522
Slc12a1	0	0	0	0	0	0	0	0.00506025	0	0
RF00153	0.528635	1.55607	1.25539	0.891677	0.976469	0	0.24369	0	0	0.557473
Hs3st3b1	0.0474363	0.0116359	0.0337952	0.0650107	0.0492873	0.0307976	0.0273339	0.0685464	0.106962	0.0750359
RF00288	0	0	0	0	0	0	0	0	0	0
AC114233.2	0	0	0	0	0	0	0	0	0	0.407323
Atp6v1f	95.2838	90.6112	88.6524	94.4755	91.842	107.134	108.948	129.365	128.175	136.702
Pcdhgb4	0.849949	0.796892	1.01371	0.684968	0.959435	1.51241	1.02741	0.833684	0.900456	0.487994
Tmem215	0.0373951	0.0587064	0.0710441	0.21446	0.103612	0.148908	0.0896396	0.125758	0.0674564	0.0394351
Fsd1	0.763534	0.725756	0.761554	0.901525	0.661107	0.79315	0.695148	0.92278	0.713258	0.900802
Golt1a	0	0	0	0	0	0.0250628	0	0	0	0
Mir3558	0	0	0	0.166212	0	0	0	0	0	0
LOC103689954	0.0161054	0.047407	0.137688	0.122246	0.0743726	0	0	0.101553	0.435783	0.0339679
RF00410	0	0	0	0	0	0	0	0	0	0
LOC103690241	0	0	0	0	0	0	0	0.0665102	0	0
AABR07064172.1	0	0	0.284555	0	0	0	0	0	0	0
AABR07049156.1	0	0.121792	0	0.314057	0	0	0.22888	0	0	0
Apba2	0.0291476	0.0972373	0.0276876	0.0393319	0.0538401	0.0100927	0.064495	0.0245056	0.0676015	0.0245901
AABR07028568.1	0	0	0	0.0631604	0	0	0.0690455	0	0.0964948	0
RF00100	0	0	0	0	0	0	0	0	0	0
AC135901.1	0	0	0	0	0	0	0	0	0	0
Tmem11	29.5036	30.428	31.6862	32.4987	35.1558	34.416	36.7625	40.109	39.1376	41.3251
Glmp	0	0	0	0	0	0	0	0	0	0
Ankrd33	0.0417214	0.0409364	0.0594475	0.0527803	0.0192664	0.0902911	0.115396	0	0.107515	0.0659961
Hip1r	17.0418	16.711	18.0961	16.7695	19.3969	21.8327	22.9664	22.9855	22.7652	25.4395
AABR07021998.1	0	0	0.056911	0	0	0.207453	0.441891	0.440741	0.231588	0.0631803
AABR07067508.1	0	0	0	0	0	0	0	0	0	0
AABR07056858.1	0	0	0	0	0	0	0	0	0.0700931	0.0573671
Pgam5	19.7714	21.668	21.1702	20.784	21.0729	25.5118	28.3357	27.4515	30.1692	31.8399
RF00026	0	0.412042	0	0.177085	0	0	0	0.220665	0	0.221426
Magi2	0.12683	0.124443	0.137688	0.183369	0.178494	0.209126	0.167046	0.120594	0.140073	0.216545
Lrrn2	0.0547808	0.0335938	0.123588	0.161703	0.145458	0.100771	0.0820718	0.107945	0.0882306	0.0649904
Dus3l	25.5883	23.8951	22.6215	19.1943	18.9871	24.1335	24.9785	24.4135	26.8941	31.4125
LOC100910656	0	0	0	0	0	0	0	0	0	0
AABR07010554.1	0	0	0	0	0	0	0	0	0	0
Zfand2a	21.3891	23.1257	22.0089	21.1136	22.8082	36.4965	35.7324	34.5321	36.2831	43.3364
Akr1e2	4.0096	4.99085	4.35961	5.03048	4.17754	3.74345	3.95637	3.9526	4.20564	4.5603
Olr1596	0	0	0	0	0	0	0	0	0	0
AC107531.1	0	0	0	0	0	0	0	0	0	0
Dchs1	1.84135	2.0527	2.28546	2.13397	2.10924	2.3709	1.88023	1.81113	1.8785	1.4819
Zic4	0	0	0	0.00666484	0	0	0	0	0	0
AABR07044268.1	0	0	0	0	0	0	0	0	0	0
AABR07017825.6	0	0	0	0	0	0	0	0	0	0
Atp6v1h	35.2411	34.3455	33.0493	32.4464	34.0686	42.5042	42.934	41.5063	43.5432	44.8725
AABR07030366.1	0.845532	1.50122	1.26214	1.55071	1.41308	0.522815	1.07652	0.775754	1.14134	1.24549
Plod2	59.5465	59.6531	65.1368	59.7695	64.7533	49.4244	42.0521	44.9563	39.9103	35.841
LOC102549714	0	0	0.0250783	0	0.0487661	0.0228539	0	0	0	0
G4	17.5368	16.634	17.6238	16.705	15.1381	18.9059	21.4314	20.7932	20.0884	20.637
RT1-T24-4	11.4667	8.31707	9.65455	10.9895	7.7654	9.87871	7.95414	8.0001	10.4801	7.0586
Anks3	7.55087	7.51287	8.08577	8.97926	6.92482	7.07591	7.26109	7.41287	7.5254	9.95523
Eif4g1	29.6416	30.4513	32.7435	32.4746	43.8401	46.2293	44.646	36.4227	38.1989	30.0166
AABR07015759.1	0	0	0	0	0	0	0	0	0	0
RF01173	2.2467	3.03109	5.60218	4.02648	5.70624	4.86218	4.40165	2.36111	4.70412	5.33083
AABR07064373.1	0	0	0	0	0	0	0	0	0	0
AC128859.5	0	0	0	0	0	0	0	0	0	0
Scart1	0	0	0	0	0	0	0	0	0	0
Spout1	5.00149	5.23009	5.40813	5.30854	5.02775	6.49927	6.28415	6.31696	6.269	6.97263
Brat1	6.62815	6.82798	6.846	6.85073	5.57523	7.27399	8.13415	7.39352	6.71257	8.86125
LOC102551071	0	0	0	0	0	0	0	0.0517788	0	0
Sv2c	0.371794	0.201012	0.20902	0.217574	0.427473	0.400666	0.35677	0.207325	0.0782126	0.0240047
RGD1559588	0	0	0	0	0	0	0	0.0705863	0	0
Olr545	0	0	0	0	0	0	0	0	0	0
AABR07049085.2	0	0	0	0	0	0	0	0	0	0
AABR07014125.1	0	0	0	0	0	0	0	0	0	0
AABR07034315.1	3.46917	2.80956	4.18464	5.06212	5.39092	3.67047	3.29997	4.28241	3.61856	4.29719
AABR07035780.4	0	0	0	0	0	0	0	0	0	0
Qrfpr	0.0172558	0.0169311	0.0327829	0.0436593	0.047811	0.0448127	0.0795455	0	0	0.0181971
Ros1	0.0903741	0.165524	0.157387	0.111788	0.16137	0.161681	0.213858	0.278597	0.182432	0.171547
RF00004	0	0	0	0	0	0	0	0	0	0
LOC103690302	0.198506	0.384131	0.240941	0.339481	0.44306	0.350836	0.358403	0.341896	0.373001	0.194797
Csnk1g1	1.12521	1.38689	1.44869	1.09015	1.05639	1.20749	1.3289	1.3291	1.54567	1.7946
Myc	26.3015	26.2171	28.875	28.9881	28.9276	40.5571	39.4347	41.4339	43.8831	47.4587
Tle4	4.86079	5.62945	5.81024	6.05161	6.49971	5.93864	6.46564	5.78633	4.84166	5.5622
Fosl1	1.7698	1.31232	2.16881	1.42424	1.75932	1.89458	2.49112	2.07289	3.23777	2.92061
AABR07044420.2	0	0	0	0	0	0	0	0	0	0
RF00066	0	0	0	0	0	0	0	0	0	0
Ctdspl	7.56079	8.35836	7.28975	8.47026	8.37013	6.85415	7.52986	6.61159	6.6821	6.90935
Shroom3	19.817	21.7065	23.1361	23.8962	26.882	28.5921	31.3505	26.2197	30.7414	27.2102
Osbpl8	7.39676	9.0628	9.52701	8.48377	10.6789	12.2946	11.2119	10.8938	8.72115	7.40591
Zc3h13	11.7246	12.4428	12.2528	10.5026	10.9993	14.2877	14.7859	12.9692	16.2745	15.5288
March4	0	0	0	0.0698457	0.0109268	0	0	0.0124334	0.0152441	0.0499054
Fam83a	0.0134614	0.0264161	0.0191806	0	0.0248651	0.0757439	0.0682595	0.00707343	0	0.00709784
Rnf41	34.7898	37.8464	38.2905	38.6966	36.1304	39.7073	43.0538	41.5196	47.4438	53.0088
Chd8	10.1886	10.8176	10.8966	11.7035	12.1518	10.8794	11.2296	11.8125	11.1298	11.3353
AABR07028492.11	0	0	0	0	0	0	0	0	0	0
Cd2bp2	28.1088	26.7114	26.3718	27.1986	27.3538	32.1613	34.4163	30.066	34.1054	35.4618
AABR07072881.1	0	0.329019	0	0.282808	1.08395	0.290279	1.23664	0	0	0
Psmd7	63.465	60.9318	57.5979	63.4714	59.1055	68.0705	74.4447	71.2863	76.8504	79.5459
Nol4	0	0	0	0	0.0163129	0	0	0.0278433	0	0
Dnajc27	2.45613	2.49867	2.65036	2.65239	2.78894	3.81867	3.29725	3.19544	3.15573	3.44126
AABR07060886.1	0	0	0	0	0	0	0	0	0	0
LOC100911319	1.16289	1.77997	1.32557	1.94843	2.57763	2.29519	1.44381	1.72725	2.21758	0.948358
AABR07017617.2	0	0	0	0	0	0	0	0	0	0
RGD1563263	0.0522488	0.0512657	0.0992634	0.176262	0.241279	0.0452296	0.337199	0.109819	0.134644	0.220396
LOC103694855	0.0328946	0	0	0.055485	0	0	0.12131	0	0	0
AABR07006328.2	0	0	0	0	0	0	0	0	0	0
AABR07001452.1	0	0	0	0	0	0	0	0.0501298	0	0
Rrp1	26.3978	27.6608	28.4827	28.2202	28.7709	30.3587	31.3026	34.0806	33.3801	35.9081
Mbl2	0	0	0	0	0	0	0	0	0	0
Ppp1r3e	0.607783	1.131	0.79633	0.830748	0.832321	2.06824	0.560351	0.792911	1.35021	1.06086
Slc38a8	0.0518868	0.118791	0.213581	0.102107	0.12779	0.419218	0.0318917	0.0908819	0.111426	0.145913
AABR07017768.8	0	0	0	0	0	0	0	0	0	0
Mthfsd	4.02149	4.44912	4.58017	3.82424	3.90364	5.13304	4.04815	5.71411	5.78969	6.9455
Tf	18.4923	18.1609	18.3066	18.5622	18.9575	17.9301	16.4865	17.715	16.0958	13.674
AABR07064113.1	0	0	0	0	0	0	0	0	0	0
Samd5	1.71435	1.72636	2.17702	1.7274	2.89166	2.29635	2.53721	2.40852	2.49957	1.6366
Ado	2.46214	2.81215	3.01487	2.82275	2.62928	3.2137	2.71335	2.66838	2.32976	2.00819
Prepl	11.915	13.0844	13.5638	14.2051	15.5735	16.4369	16.8469	15.4068	15.6226	15.269
AABR07052557.2	0	0	0	0	0	0	0	0	0	0
Myh8	0.29875	0.28816	0.192397	0.0512458	0.14965	0.328748	0.350129	0.159642	0.208779	0.213591
RF00554	0	0	0	0	0	0.270121	0	0	0	0
Zfp810	4.12671	4.78782	4.60246	4.29956	3.91218	4.86591	5.72288	4.62075	5.05802	5.79435
Olr772	0	0	0	0	0	0	0	0	0	0
RF00619	0	0	0	0	0	0	0	0	0	0
rno-mir-6319-1	0	0	0	0	0	0	0	0	0	0
AABR07015791.1	0	0	0	0	0	0	0	0	0	0
RF01229	0	0	0	0	0	0	0	0	0	0
Smim5	12.7559	12.9685	14.0671	13.5399	9.52282	15.515	15.8223	20.8718	19.4971	22.1115
LOC102546683	0.66908	0.96746	0.869722	1.36617	1.49608	0.579194	1.10386	1.18426	1.54271	1.67111
Foxc1	1.63181	1.45706	1.59298	1.881	1.99208	1.6863	1.31185	1.3114	1.2077	1.17897
Ppp1r17	0	0	0	0	0	0	0	0	0	0
AC139608.1	0.561675	0.367404	0.26677	0.375015	0.302604	0.344404	0.496265	0.295139	0.361856	0.444236
Zfp395	3.1947	3.36578	3.98204	4.42277	3.92225	4.01782	4.45091	4.60705	4.66706	3.96418
Stoml2	40.9927	38.5349	40.9845	38.9066	39.4955	42.3844	45.4772	45.3063	52.1922	53.6105
LOC103690023	0	0	0	0	0	0	0	0	0	0
Otud4	8.76518	9.90036	12.7927	12.1047	13.9759	12.3382	11.8001	10.832	9.78295	10.5479
Lpin3	7.19461	6.4604	6.21356	5.44403	5.20573	7.1977	6.3882	7.99111	8.14146	10.9793
AC117905.1	0	0	0	0	0	0	0	0	0	0
Zfp451	7.01665	7.42284	7.3328	7.33445	7.64139	7.89424	9.22948	7.73426	8.50342	8.52018
Cog8	13.3882	13.2491	14.2973	14.2199	13.6208	15.7274	15.9981	16.785	14.6629	15.2546
AABR07023033.1	0	0	0	0	0	0	0	0	0	0
AABR07032409.1	0	0	0	0	0	0	0	0.0352405	0	0
RF00003	0	0	0	0	0	0	0	0	0	0
AABR07000663.1	0	0	0	0	0	0	0	0	0	0
RF00001	0	0	0	0	0	0	0	0	0	0
Kcnj6	0	0	0.0195795	0.0608426	0	0.0356857	0.00950168	0	0.0132791	0
AABR07067742.1	0	0	0	0	0	0	0	0	0	0
Muc13	0.00789146	0	0	0.0199664	0	0.0068313	0.0291024	0	0.0101681	0
Scg2	0.830038	0.69546	0.894772	1.02252	0.46513	1.05761	0.868443	0.558669	0.841175	1.80965
Cblb	11.1671	11.7435	12.1132	10.7508	10.4152	12.6486	13.8682	12.0535	13.1021	14.5633
Usp12	5.506	5.3403	5.87146	6.13813	6.89717	7.39599	6.924	6.25196	7.2575	6.87419
Otud6b	18.7053	17.3393	18.2003	20.2555	20.7309	23.4386	24.944	22.0689	25.4331	22.6682
Cdh4	0.133971	0.144596	0.2927	0.158184	0.160852	0.278336	0.135868	0.0563175	0.17262	0.0706398
Gad2	0	0	0	0	0	0	0	0	0	0
AABR07021799.1	0	0	0	0	0	0	0	0	0	0
AABR07028446.1	0	0	0	0	0	0.0214903	0	0	0	0
Pudp	0	0	0	0	0	0	0	0	0	0
Gtf2a1l	0.309983	0.357046	0.499294	0.0795662	0.124475	0.256672	0.124257	0.269113	0.347312	0.696423
Trim68	7.30357	7.88804	7.70481	6.59855	6.31448	10.1593	9.61233	7.84523	9.80363	11.4678
AC126572.4	0	0	0	0	0	0	0	0	0	0
RF00026	0	1.66372	0.201336	0.357512	0	0.550435	0	0.222746	0.273099	2.45867
LOC691352	0	0	0	0	0	0	0	0	0	0
Dnajb12	21.7118	22.3332	22.5755	20.5659	22.6401	23.613	24.0905	22.127	22.283	23.1829
Nrm	9.76895	9.19676	8.84347	9.74781	8.71527	7.49714	7.47385	7.03841	7.60942	7.32985
Miox	0	0	0	0	0	0	0.00771171	0.0351618	0	0.00882077
Syt11	8.72515	10.1138	9.36547	5.20529	6.70391	15.1242	15.4173	11.1209	15.7623	14.8642
AABR07035289.1	0	0	0	0	0	0	0	0	0	0
Zfp111	6.29277	6.10532	5.87253	6.72298	6.57314	4.612	6.39482	6.22235	6.15236	6.39223
RF00026	0	0	0	0	0	0	0	0	0	0
AABR07035182.1	0	0	0	0	0	0	0	0	0	0
Paxip1	13.4485	14.1655	14.2318	12.8762	12.567	15.8497	17.5701	15.3123	17.2629	19.4687
LOC100912314	0	0	0	0	0	0	0	0	0	0
Pnpla7	6.42763	8.32308	7.16876	7.34204	5.4699	7.56172	7.83439	8.02476	9.11139	12.3137
RF00026	0	0	0	0	0	0	0	0	0	0
AABR07003344.1	0	0	0	0	0	0	0	0	0	0
RF00100	0	0	0	0	0	0	0	0	0	0
Irf3	96.9784	98.9091	101.55	98.6379	88.8914	82.8186	83.5718	94.2319	96.849	134.395
Car6	0.686265	0.577159	0.450115	0.661462	0.528181	0.579925	0.768288	1.09899	0.547389	0.620315
LOC299312	9.12167	9.28668	9.8448	8.81053	9.1785	10.6205	11.0167	10.643	11.7837	10.4302
RF00003	0	0	0	0	0	0	0	0	0	0
AABR07044825.1	0	0	0	0	0	0	0	0	0	0
LOC108350528	0	0	0	0	0	0	0	0	0	0
Mir378b	0	0	0	0	0	0	0.246591	0.281085	0	0
Tmem273	0.265097	0	0.0157387	0.0558942	0.045907	0.0143427	0.0152756	0.139299	0.192136	0.139779
Serpinb9d	0	0	0	0	0	0	0	0	0	0
Olr677	0	0	0	0	0	0	0	0	0	0
AABR07006049.2	0	0.089248	0	0	0	0	0.0838609	0.0637277	0.0781335	0.0639476
Cop1	49.6917	54.0084	50.7649	51.5222	54.0262	60.0765	64.5779	64.757	72.137	66.1999
Limk2	9.52378	10.7738	10.19	10.208	10.8538	10.996	12.1664	9.76229	11.4203	11.5209
AABR07017798.2	0	0	0	0	0	0	0	0	0	0
Pus1	16.5858	14.6797	15.1449	15.4963	14.9925	18.5221	16.8821	19.7598	19.1151	22.1786
Slc38a3	0.371355	0.783391	0.634958	0.305362	0.74597	0.642933	0.778902	0.43905	0.729692	0.509097
Vom2r64	0	0	0	0	0	0	0	0	0	0
Exo1	1.44054	1.79971	1.54687	1.77332	1.52877	0.875231	1.45185	1.03434	0.968407	1.19831
Cxcr3	0	0	0	0	0	0	0	0	0.0319167	0.0522439
Arhgap12	6.25862	4.86699	6.05021	6.05417	6.57073	5.77565	6.16203	6.74254	6.75139	6.26236
Vom2r19	0	0	0	0	0	0	0	0	0	0
Ccdc115	17.8251	18.8743	19.4191	22.2367	18.3491	23.7724	23.0076	25.4649	24.355	27.6675
AABR07048653.1	0.488413	0.958446	0.515499	1.51036	0.952293	0.892574	2.05135	0.627349	0.769162	1.08734
AABR07047036.1	0	0	0	0	0	0	0	0	0	0
Ndufa11	293.512	266.25	255.878	291.578	267.016	296.382	296.991	322.74	328.919	344.959
Zfp386	26.3995	24.5108	24.2655	26.6379	21.248	20.6768	21.0885	22.1289	23.3576	32.188
Mir1298	0	0	0	0	0	0	0	0	0	0
Crip3	0	0	0	0	0.0208124	0	0	0.142093	0	0
Pramel	0	0	0	0	0	0	0	0	0	0
Tas2r134	0	0	0	0	0	0	0	0	0	0
Phc1	11.6665	11.1431	11.6706	11.6001	10.0015	13.5352	14.5583	13.5386	15.7565	17.2568
Klre1	0	0	0.114432	0	0	0	0	0	0	0
Slit3	2.34811	2.38813	2.68623	2.35536	2.48207	2.42096	1.82323	1.67655	1.44742	1.4232
AABR07072108.1	4.55852	4.03917	4.5953	5.2176	5.43451	2.61732	4.91038	4.8151	6.59282	4.51288
Ccdc61	4.48351	4.62777	4.45344	3.72174	3.93871	4.03399	4.2573	5.58	4.91269	6.5002
AABR07046731.1	0	0	0	0	0	0	0	0	0	0
AABR07047331.1	0	0	0	0	0	0	0	0	0	0
AABR07002969.1	5.9364	5.86951	5.68243	6.73968	7.12753	9.56624	9.2622	9.26209	7.0606	7.46413
AABR07011697.1	0.0611846	0	0.0581199	0.0825627	0.0339052	0.0529649	0.0902556	0.0385803	0.0473014	0.129045
Tesl	0	0	0	0	0	0	0	0	0	0
AABR07027753.4	0.265097	0	0.251819	0	0	0.114742	0.244409	0	0	0.209669
LOC108352322	0	0	0	0	0	0	0	0.178872	0.109653	0
AABR07059807.1	0.312042	0.535798	1.11154	0.394753	0.93663	0.13506	0.143845	0.491898	0	0.246798
Spam1	0	0	0	0	0	0	0	0	0	0
Fam83h	1.06541	1.1658	1.07268	0.741197	0.766334	1.49605	1.60241	1.43958	1.82193	1.60505
Olr415	0	0	0	0	0	0	0	0	0	0
Mbtd1	2.62658	3.71873	3.40763	3.60527	4.59934	4.76108	4.83508	4.19609	4.24744	3.36474
RF00105	0	0	0	0	0	0	0	0	0	0
Drg1	45.5771	42.3327	43.0684	40.6789	42.7266	48.1558	52.6155	48.7944	49.4664	53.9165
LOC100912245	0	0	0	0	0	0	0	0	0	0
AABR07027390.3	0	0	0	0	0	0	0	0	0	0
Pdcd1lg2	0	0	0	0	0	0	0.0127862	0	0	0
Gemin6	6.87639	7.33458	6.80657	7.45386	7.91474	8.47306	8.22454	8.65886	8.16836	9.38558
Kctd19	0.00605743	0.0297173	0.0690482	0.0766304	0.0503504	0.629238	0.36859	0.458345	0.359026	0.555744
RF00067	0	0.297895	0.865202	0.512112	1.12162	0.657051	0.279914	0.957208	1.56478	1.1206
Pik3r6	0.204117	0.0483427	0.10029	0.160276	0.11051	0.280276	0.175209	0.281085	0.489729	0.2969
AABR07017159.2	0	0	0	0	0	0	0	0	0	0
LOC102553338	0	0	0	0	0	0	0	0	0	0.0756952
Poli	0.894429	0.77333	0.950574	0.806621	0.891504	0.728273	0.914438	1.01443	0.878609	0.905866
AABR07066830.1	5.53535	6.51252	5.68635	5.61896	6.13014	8.10905	8.61337	7.84405	6.26087	7.05231
RT1-Bb	0.290329	0.482081	0.297001	0.301362	0.288767	0.463985	0.329442	1.00922	0.115103	0.824295
LOC680045	0.254223	0.21826	0.482979	0.214406	0.176096	0.165053	0.322277	0.768113	0.245673	0.368626
AABR07071779.2	0	0	0	0.0498635	0	0.102362	0	0	0	0
Slc7a15	0	0	0	0	0	0	0	0	0	0
Cldn11	0.0121378	0.0595469	0.311304	0.184261	0.168152	0.0210143	0.0895242	0.0892911	0.344066	0.0127999
Uqcrb	52.9907	51.5223	46.5824	55.6107	52.1875	52.9406	55.0552	63.3531	64.6487	69.397
Timm44	45.7404	45.9431	46.2382	45.2183	45.2822	51.0597	55.0312	58.849	58.4814	62.5203
Arhgdib	9.21281	7.36688	8.29649	8.20601	7.5181	7.61037	8.77637	9.68197	7.15691	9.33161
RGD1302996	14.3358	15.1224	15.3401	14.002	14.1822	15.2303	19.5905	16.2271	19.4207	19.8683
Ncoa5	16.9432	16.3214	16.728	16.7224	15.791	15.548	16.8893	17.1717	18.7835	17.9267
Lamtor4	0	0	0	0	0	0	0	0	0	0
AABR07035344.1	0	0	0	0	0	0	0	0	0	0
LOC100910041	0	0	0	0	0	0	0	0	0	0
Mir5132	0	0	0	0	0	0	0	0	0	0
AC111319.2	1.29867	1.32884	0.969273	1.14221	1.59351	0.819062	1.09469	0.935866	1.45818	1.78037
AABR07027526.1	0	0	0	0	0	0	0	0	0	0
Rpl18a	697.563	666.256	668.264	685.424	694.183	809.266	781.518	906.496	924.601	1009.98
AABR07027022.2	0	0	0	0	0	0	0	0	0.141212	0.0385246
Plxnd1	2.02405	2.22429	2.07998	2.50159	2.52874	2.7397	2.5786	2.75753	2.46097	2.43717
LOC100362453	0.585987	0.30583	0.461889	0.357512	0.368479	0.345371	0.988554	0.812369	0.690779	0.315551
AABR07036301.1	0	0	0	0	0	0	0	0	0	0
Mcu	10.607	11.2037	12.0909	9.97839	14.2804	14.3832	14.3342	12.9278	13.6854	9.93948
AABR07025385.1	2.09382	1.72832	1.69428	1.89668	1.57569	1.77417	1.50143	1.60667	1.89849	2.41833
RF00560	0	0	0	0	0	0	0	0	0	0
Plin5	0.742327	0.716979	0.793288	0.626061	0.642745	0.833373	0.973125	1.54807	1.41977	1.00299
Atg14	3.81746	4.27621	3.66905	3.45844	4.03703	4.36899	4.11305	4.09305	4.03951	4.97612
Asxl3	0.0371411	0.0099388	0.0481101	0.0199334	0.0686052	0.0467658	0.0466944	0.0425809	0.00870107	0.0854557
AC108595.1	0.597713	0.206988	0.133594	0.177917	0.227308	0.273926	0	0.184751	0.0906055	0.14831
Olr295	0	0	0	0	0	0	0	0	0	0
RF00026	0	0	0	0	0	0	0	0	0	0
AABR07062170.1	0	0	0	0.0942693	0	0	0.0257632	0	0	0
RF00100	0	0	0	0	0	0	0	0	0	0
LOC103690070	0.0159453	0	0	0	0	0	0	0	0	0
Mrps18b	89.7457	93.9955	90.2446	91.3377	83.508	107.801	121.999	130.616	124.853	141.543
Mbnl3	0.490838	0.240801	0.540429	0.517451	0.618172	0.74357	0.29826	0.398599	0.488703	0.235279
Lrrtm2	0.05718	0.00467535	0.0316843	0.0321495	0.0176034	0	0.0439314	0.0650996	0.018419	0.0150748
Pitx3	0	0.0177062	0	0	0	0	0	0	0.0232518	0
RF00066	0	0	0	0	0	0	0	0	0	0
Pc	3.21662	3.78516	3.82588	3.85895	4.56499	3.74743	3.86992	4.07148	3.25494	3.76192
RF00100	0.0785559	0	0	0.728774	0	0.408015	0.0724254	0	0.101218	0
Olr1662	0	0	0	0	0	0	0	0	0	0
Heca	10.8023	11.951	12.3313	12.5847	12.8811	15.1565	16.5312	13.815	16.6783	15.7308
AABR07004292.1	0	0	0	0	0	0	0	0	0	0
RF00026	0	0	0	0	0	0	0	0	0	0
Pnoc	0.658496	0.700861	0.66792	0.55536	1.02049	0.483078	0.545367	0.51609	0.316377	0.612029
RGD1560559	0.102239	0	0	0	0	0	0	0.107445	0	0
Gale	26.0853	25.1417	24.7787	21.2524	21.9776	21.5422	23.1816	23.1843	24.9999	30.2339
Rcbtb2	8.18	8.55383	9.60108	10.6317	10.8873	10.7283	10.1554	10.7516	8.67732	10.0206
LOC100362999	6.42117	5.77184	6.58427	7.11302	7.27885	8.40528	7.30532	7.35892	9.25985	7.71317
Cfap53	4.62652	5.56727	3.94908	3.36815	3.00315	6.64033	6.08633	4.95386	7.90142	8.05479
Ppp2r1b	5.0934	4.45306	5.3863	5.12049	5.09995	4.39011	5.05557	4.22101	5.21058	5.46975
LOC100911402	0	0	0	0	0	0.0864387	0	0	0	0.1053
Mcm5	10.7867	11.6737	11.9134	15.0512	16.7353	11.8183	11.5331	12.0974	10.1957	10.2716
RF00100	0	0	0	0	0	0	0	0	0	0
RF00105	0	0	0	0	0	0	0	0	0	0
Smim19	13.4348	14.1707	13.6931	14.1786	12.8943	16.2662	16.9977	19.2705	19.4744	20.8686
Dusp6	12.449	12.3829	13.5148	13.788	16.2293	14.0745	13.0269	13.7689	13.1918	11.4764
AABR07017236.2	1.14239	0.684991	0.723445	0.802887	0.644773	0.769158	0.468105	1.06717	1.14485	1.80706
Fam180a	5.31672	4.63423	6.17817	5.58322	4.70777	4.50191	3.4027	3.36333	4.10699	3.12998
RF00560	0	0	0	0	0	0	0	0	0	0
Cntln	0.725898	1.35413	0.87682	1.03546	1.05115	0.612863	0.875807	0.668684	0.519617	0.567035
RF00560	0	0.172221	0	0	0	0	0	0	0	0
LOC100911485	0.0196304	0.0577831	0.0186471	0.0413895	0.0543905	0.0509796	0.0904921	0.0412601	0	0.0207013
RF00105	0	0	0	0	0	0	0	0	0	0
Cul9	3.51871	3.42374	3.93854	4.04336	4.01079	3.45975	3.59826	4.0338	3.60817	4.27654
AABR07038913.1	0	0	0	0	0	0	0	0	0	0
Frg2	0	0	0	0	0.0356528	0	0	0	0	0
RF00009	0	0	0	0	0	0	0	0	0	0
RF00026	0	0	0	0	0	0	0	0	0	0
AABR07028186.1	0	0	0	0	0	0	0	0	0	0
RF00100	0	0	0	0	0	0	0	0	0	0
Mapk8ip3	38.9677	39.2342	43.2748	40.2021	36.2876	35.9573	40.7071	37.3947	39.4148	50.9728
RF00026	0	0	0	0.178756	0	0	0	0	0	0
Isl1	0.0183105	0.044915	0.0956634	0.0617706	0.0507334	0.0792531	0.0168815	0.0865934	0.0353893	0.0772375
AABR07044311.1	0	0	0	0	0	0.0894194	0.0952352	0	0	0
LOC100364523	0	0	0	0	0	0	0	0	0	0
Hsdl2	21.3705	23.0762	21.2779	21.6847	22.7444	26.064	27.8417	31.4541	29.6693	24.8371
RF00015	0	0	0	0	0	0	0	0	0	0
Gkn3	0	0.0384717	0.0372454	0	0	0	0	0	0	0
AABR07032289.1	0	0	0	0	0	0	0	0	0	0
RF00003	0	0	0	0	0	0	0	0	0	0
AABR07044018.2	0	0	0	0	0	0	0	0	0	0
Dnajb2	47.5605	52.098	54.42	57.5724	56.8289	56.2219	61.2883	62.0731	65.7934	73.6005
AABR07051374.1	0	0	0	0.318074	0.547361	0	0	0.113243	0	0.113634
RF00001	0.280837	0.82666	0.26677	0	0.518749	0.243109	0	0	0.723711	0
RF00001	0	0	0	0	0	0	0	0	0	0
Fto	12.6968	11.6185	13.6921	13.6103	14.8095	14.7661	14.9022	14.6682	14.7519	13.6879
RF00003	0	0	0	0	0	0	0	0	0	0
Fam131a	0	0	0	0	0	0	0	0	0	0
Hgf	0.43596	0.361381	0.560495	0.383527	0.510245	0.400166	0.450447	0.272527	0.266337	0.317064
AABR07056624.1	0	0	0	0	0	0	0	0	0	0
Rnf40	21.2192	21.9412	25.2344	23.2019	22.7152	23.4453	22.4272	24.1219	24.4298	28.1112
AABR07063649.3	0	0	0	0	0	0	0	0	0	0
Pms1	7.30007	6.98476	7.46563	6.50087	6.60956	7.72584	9.01563	8.72015	7.94549	7.27593
RF00026	0	0	0	0	0	0	0	0	0	0
AABR07071993.1	0	0	0	0	0	0	0	0	0	0
RF00560	0	0	0	0	0	0	0	0	0	0
RF00402	2.08995	3.24683	4.30142	2.20327	2.25193	2.41224	1.44514	2.37942	1.34644	3.85693
Ccdc181	2.65979	2.26332	2.29179	2.49135	2.34782	2.22096	2.89709	3.0055	2.69923	2.71801
Amy1a	0.109662	0.215197	0.0390634	0.115608	0.0506405	0.0830634	0.0631899	0.216087	0.0706491	0.0722776
RGD1562932	0	0	0	0	0	0	0	0	0	0
RF00004	0	0	0.446945	0.0992049	0.651831	0.101826	0.108448	0.741711	0.151563	0.24809
Kif13a	19.5873	21.5957	23.7728	26.0315	26.4698	24.8561	26.6543	23.9197	25.3326	23.9319
AABR07055846.2	0	0	0	0	0	0	0	0	0	0
RGD1560718	0	0	0	0	0	0	0	0	0	0
AABR07040864.1	3.20434	3.71896	3.28734	4.21584	3.38223	4.34307	4.62554	5.02241	3.70408	4.47977
Kcnj5	10.9789	12.3354	12.4171	12.3366	12.9186	10.4907	11.0826	10.3547	10.6307	10.6959
Mir429	0	0	0	0	0	0	0	0	0	0
Cys1	1.52357	1.9114	1.67047	1.81554	1.57515	1.29264	1.70517	1.64099	1.758	1.9584
RF00003	0	1.19158	0.576801	0	0	0.13141	0.139957	0.638138	0.977988	0.640341
Prss33	0	0	0	0.0570297	0	0	0	0	0	0
AABR07058838.1	0	0.107683	0	0	0	0.0950042	0.0867285	0	0.0404026	0.198403
AABR07013931.3	0	0	0	0	0	0	0	0	0	0
Rp1l1	0	0	0	0	0.00371663	0	0	0	0	0
Wif1	6.13283	4.66056	6.51101	5.37512	6.6174	6.0723	5.34933	6.40302	5.35843	5.82276
RGD1560171	0.0822967	0.376825	0.0260582	0.16195	0.405372	0.30871	0.784033	0.288292	0.671576	0.318216
Vom2r37	0	0	0.00882615	0	0.00858145	0	0.00856644	0	0	0
AABR07027809.1	0.174163	0.28481	0.165439	0.195846	0.0536175	0.30153	0.267618	0.427075	0.448813	0.489769
LOC100362751	12.331	16.1531	16.1289	14.3744	19.0804	18.331	14.1662	24.3574	21.7945	21.1055
AC098022.1	0	0	0	0	0	0	0	0	0	0
AABR07072528.2	0	0	0	0	0	0	0	0	0	0
RF00026	0	0	0	0	0	0	0	0	0	0
RF00066	0	0	0	0	0	0	0	0	0	0
Cx3cr1	0.0677737	0	0	0	0	0	0	0	0	0
AABR07021574.1	0	0	0	0	0	0	0	0	0	0
AC242860.1	0	0	0	0	0	0	0	0	0	0
AABR07053787.2	0	0	0	0	0.0678103	0.0635579	0	0	0.0946028	0.23228
RF00100	0	0	0	0	0	0	0	0	0	0
Gpr88	0.58398	0.599519	0.575274	0.542678	0.539349	0.46808	0.563332	0.437559	0.404094	0.450473
LOC690507	0.0404811	0.0132398	0.0256356	0.182084	0.0373873	0.0584045	0.0497625	0.0283617	0.0347729	0
Trim37	3.60353	3.67521	4.56405	5.03525	5.86198	6.16501	6.27111	5.92332	5.74207	4.35476
RGD1559441	0	0	0	0.00393033	0	0.0363075	0.00859309	0.0293853	0.0480373	0.0196578
LOC102550441	0	0	0	0.0263902	0.0288997	0.0270873	0.144245	0	0	0.131992
Dtd1	9.9494	10.9008	11.1678	11.7764	11.1568	10.0949	10.9093	9.75633	11.6676	12.8795
RF00001	0	0	0	0	0	0	0	0	0	0
Rasgef1a	0.122696	0.267527	0.24605	0.137972	0.226638	0.118014	0.289086	0.128944	0.228356	0.345038
AC118802.1	0	0	0	0.0709668	0	0	0	0	0.433685	0
LOC681385	0	0	0	0	0	0	0	0	0	0
AABR07042465.1	0	0	0	0	0	0	0	0	0	0
AABR07012587.1	0	0	0	0	0	0	0	0	0	0
Abcc12	0	0	0.0289509	0	0	0	0	0.00533826	0	0
Calu	280.489	278.646	297.134	293.594	320.573	309.486	286.639	267.939	257.658	231.622
Kat14	5.10955	5.14076	5.80747	6.00303	6.32151	6.14979	6.77649	6.62605	6.90925	7.39808
RGD1561277	3.68544	4.04403	4.01871	3.81629	4.32522	3.92183	4.37294	4.08511	4.58708	5.99645
Gstm3	0	0	0	0	0	0	0	0	0	0
AABR07034833.2	0	0	0.0200015	0	0	0	0	0	0.0135653	0
RF00004	0	0	0	0	0	0	0	0	0	0
Il25	0.0211953	0.124779	0	0.303885	0	0.0183478	0	0.0222746	0	0.134109
LOC684179	0	0.0228201	0.0220928	0	0	0.0402665	0	0	0	0
Cog1	15.2406	14.3796	16.2807	14.3155	15.5659	15.4407	16.6526	15.2518	15.7312	16.0325
RF00100	0	0	0	0	0	0	0	0	0	0
Tpst2	35.9292	37.0986	36.6748	35.9406	36.5266	34.236	35.7976	36.4727	38.6422	42.8206
AABR07053716.1	0.182658	0.298703	0.231346	0.15405	0.0562329	0.210826	0.505211	0.19196	0.0784511	0.321038
Arl4d	4.92583	3.33376	3.53635	3.35911	4.0539	2.98345	4.64633	3.79281	3.16296	3.37731
Taar4	0	0	0	0	0	0	0	0	0.0277284	0
AABR07003173.1	0.202001	0.0220222	0.063961	0.0189292	0.145105	0.155434	0.0620789	0.0707626	0	0.0236689
LOC100909993	0	0	0	0	0	0	0	0	0	0
Sf3a2	40.6839	42.5659	44.2238	42.424	46.1612	46.6914	47.0343	44.1368	47.4848	49.1249
AABR07067871.2	0	0	0.123362	0	0	0	0	0	0	0
Mcf2l	0.72556	0.612341	0.751873	0.66327	0.84818	0.724715	0.832663	0.783838	0.647221	0.76514
AC133273.1	0	0	0	0	0	0	0	0	0	0
AABR07039012.1	0	0	0	0	0	0	0	0	0	0
Fcgr1a	0.878135	0.260109	0.283296	0.405233	0.367256	0.387253	0.168031	0.487545	0.384271	0.5067
Rccd1	3.75438	2.86944	3.28477	3.18302	2.39072	2.39474	2.76911	3.80021	3.48807	4.41762
AC095443.1	0	0	0	0	0	0	0	0	0	0
Zfp212	6.60794	7.04999	8.26826	8.89115	8.6844	8.36334	8.36109	7.0562	7.92706	6.8723
Slc52a3	0.0110186	0	0	0.0464643	0	0	0	0	0	0.0116197
Olr395	0	0	0	0	0	0	0	0	0	0
AC128792.1	5.93468	5.40708	4.63073	3.39636	3.52358	7.33914	6.83941	7.35063	11.7432	6.92897
Slc43a1	6.1812	6.88808	7.25452	6.92996	6.46086	5.48964	5.61919	5.88657	7.4398	6.46635
LOC103693608	1.91068	1.01279	3.76556	0.990934	3.99584	5.28518	1.71095	1.05015	2.47604	0.856917
AABR07030019.1	22.1414	22.5235	26.2904	22.1062	25.1105	30.8643	27.1679	25.3221	36.2905	25.2378
AABR07072528.3	0	0	0	0	0	0	0	0	0	0
AC134757.1	0	0	0	0	0	0	0	0	0	0
AABR07042471.1	0	0	0.948517	0.105267	0.115278	0	1.95629	0	0.643299	0.658128
AC114460.2	0	0.0502147	0	0.043162	0	0.620232	0.0943674	0	0.0659418	0.0539695
Myl2	978.578	917.684	943.612	953.802	1053.28	1096.46	991.493	901.896	858.503	1189.17
Scgn	0.270361	0.238747	0.128409	0	0.149819	0.0936159	0.0997047	0.170477	0.0696714	0.142555
LOC100910145	0	0	0	0	0	0	0	0	0	0
Prr7	6.30002	4.59066	5.69844	4.43425	5.17679	4.93235	5.82972	6.4748	6.71485	5.56898
Ggh	3.1218	4.59459	3.84875	4.35541	4.43218	4.54234	4.82247	4.03117	3.14518	4.15014
Rexo4	19.1672	18.8066	20.2786	19.8112	22.7375	20.1525	22.5831	24.3851	21.4679	21.2215
AABR07026012.3	0	0	0	0	0	0	0	0	0	0
Slc11a1	2.38465	1.14089	1.59126	1.99454	1.23772	2.09841	1.8715	1.96759	1.95529	3.30449
Riok1	9.02797	11.2818	9.69313	10.0114	10.719	10.7681	10.3568	10.6415	11.9103	12.9937
Hdac5	51.2502	52.1135	53.183	53.6702	50.6324	55.4265	59.6887	61.4082	62.8747	71.7164
Tnfrsf11b	41.9745	45.5556	44.1698	39.9544	41.8863	50.6069	47.8985	35.7098	41.3264	37.1565
Ssty1	0	0	0	0	0	0	0	0	0	0
Olr1392	0	0	0	0.0202437	0	0.103893	0	0	0	0
Oip5	1.78152	2.91334	3.13387	3.11629	4.57048	4.14106	3.28498	2.08027	2.38049	4.14012
Rbm24	62.3949	67.3481	68.8292	73.8194	65.3878	70.9595	82.0061	76.1938	79.3533	93.9994
AABR07017669.1	0	0	0	0	0	0	0	0	0	0
Glb1l2	5.10027	6.14452	6.36044	6.32382	6.81444	6.03581	6.40287	5.47631	5.95368	6.74986
RF00139	0	0	0	0	0	0	0.321142	0	0	0
RF00410	0	0	0	0	0	0	0	0	0	0
AABR07010121.1	1.02325	1.70243	0.802953	0.900505	0.739602	0.770246	0.369154	0.748075	1.26112	1.03215
AABR07005871.1	0	0	0	0	0	0	0	0	0	0
Cyp2j4	0.790355	1.68782	1.45737	1.35274	1.30962	1.07657	0.803685	0.561879	0.643965	1.01732
Dynll2	38.6572	39.1445	40.313	44.7643	46.6539	56.4791	58.3157	61.1267	59.1805	53.4843
Prickle3	24.137	26.2272	26.4751	23.8645	21.0182	24.7374	26.4515	25.0936	27.8525	35.703
RF00026	0	0	0	0	0	0	0	0	0	0
RF00560	0	0	0	0	0	0	0	0	0	0
AABR07065363.1	0	0	0	0	0	0	0	0	0	0
Wfdc21	0	0	0.224649	0	0	0.0511808	0.0545096	0	0.0761801	0
Zfp867	2.07212	3.24981	3.31671	2.64201	2.89324	2.74005	3.23416	3.66941	2.4807	3.02825
RF00045	4.40941	6.18063	3.59018	5.48965	4.07242	3.81704	3.29095	2.97897	3.24656	3.87496
RF00026	0	0	0	0	0	0.694597	0	0	0	0
Ankib1	10.556	11.0499	10.2573	10.1367	10.9007	10.6453	12.2733	10.72	11.3245	12.213
Sowahc	0.935496	1.01659	1.15141	1.31072	1.37032	1.71978	1.30301	1.32671	0.926713	1.17217
Mllt1	15.1008	18.4068	17.0286	17.176	16.1884	19.71	20.1458	18.4016	19.0448	17.7774
Ctnnd1	28.2929	29.4826	32.4915	28.8704	32.7396	37.4447	37.0444	34.0025	32.5095	28.9873
Dpagt1	30.5111	30.7048	33.2096	32.3246	33.8773	30.0041	28.927	29.7315	28.6202	28.8553
AABR07052587.1	0.0499267	0	0.0474259	0.126321	0.092222	0.0864387	0	0.0524692	0.12866	0
AC127084.5	0.585227	0.896336	0.786414	0.686178	0.527318	1.06264	0.986991	1.08005	1.43455	1.01604
AABR07011085.1	0.161633	0.475775	0	0.408953	0.447841	0	1.78823	0	0.208262	0.340901
AABR07003699.1	0	0	0	0	0	0	0	0	0	0
AC119473.1	0	0	0	0	0	0	0	0	0	0
Ripply3	0.0631095	0.0928831	0	0	0.0145716	0.0136578	0	0	0	0
AABR07051659.1	0	0	0	0	0	0	0	0	0	0
AC135454.2	0	0	0	0	0	0	0	0	0	0
AABR07029451.1	0	0	0	0	0	0	0	0	0	0.226723
Insm2	0.12079	0	0.086055	0.012734	0.0139449	0	0.0139205	0.0634708	0.0194546	0.0159224
Yipf2	9.33982	10.506	10.2933	8.3009	9.37095	10.5541	9.94729	11.2773	11.1305	11.3162
AABR07049886.3	0	0	0	0	0	0	0	0	0	0
AABR07049499.1	0.0267464	0.0262432	0.0254067	0.0451146	0.172916	0.0231532	0.0493182	0	0.0344624	0.0564109
Usp5	7.40254	8.0336	8.86294	14.455	11.4141	13.9387	15.2589	12.4649	12.4465	12.8923
Parp10	3.82284	4.46573	4.35316	5.49681	4.29035	5.09274	5.60453	4.73375	4.5825	4.31225
AC115202.1	0	0	0	0.037373	0	0	0	0	0	0
Zdhhc15	1.62093	1.35339	1.76922	1.39991	2.15201	1.39642	0.919649	1.05648	1.03423	0.780713
AABR07036640.1	0	0.10277	0	0.0294454	0	0	0.0160945	0.0183459	0.022493	0
AABR07063090.1	0	0	0	0	0	0	0	0	0	0
LOC100911893	0	0	0	0	0	0	0	0	0	0
RGD621098	5.16608	6.41029	5.60836	6.24462	7.02839	6.00114	6.70377	6.39547	5.95493	4.88652
LOC103690371	0	0	0	0	0	0	0	0	0	0
Mir132	0	0	0.845213	0	0.616335	1.15537	0.820343	0.233773	0.286618	1.40748
Dusp13	0	0	0	0.0553069	0	0	0	0	0	0
Tonsl	1.93134	1.93134	2.15125	2.32947	2.47279	1.98793	1.88794	2.42451	1.67718	2.60027
Ppp1r3c	30.6479	29.9439	30.0061	31.8651	30.2076	42.9893	47.8709	47.3245	55.2434	48.796
Defb38	0	0	0	0	0	0	0	0	0	0
Gpr85	0.786428	0.560447	0.652674	0.614383	0.764553	0.587618	0.511354	0.835176	0.917305	0.707111
Rhoj	5.64611	5.98438	5.78567	5.86557	7.09745	7.19704	5.92482	5.94246	6.15074	4.86592
AABR07032821.1	14.3005	13.7109	15.5494	15.2136	14.7496	14.7358	14.0545	19.339	13.9364	16.8795
Olr1172	0	0	0	0	0	0	0	0	0	0
Meig1	0.0314224	0	0	0	0	0	0	0	0	0
RF00560	0	0	0	0	0	0	0	0	0	0
Sumo1	66.4951	66.0143	59.072	71.5309	68.0137	70.7543	74.0198	76.313	84.7961	89.4841
Grb7	0.768833	0.754366	0.737699	0.956249	0.645522	0.510924	0.565634	0.595787	0.69044	0.737067
Rasal3	0.186847	0.138888	0.193624	0.10983	0.120274	0.14214	0.172266	0.226115	0.291819	0.244808
RF00105	0	0	0	0	0	0	0	0	0	0
RF00560	0	0	0	0	0	0	0	0	0	0
Tnfsf14	0	0	0	0	0	0	0	0	0	0
B4galnt1	0.667845	1.01652	0.675059	0.938741	0.616805	0.844952	0.655196	0.656864	0.86051	1.30923
Cux2	11.4188	11.3122	12.2677	12.3542	12.7426	12.5278	12.9115	10.6602	13.1098	14.331
Heatr5b	3.35737	3.61183	3.95004	3.75191	4.0378	4.20349	4.31996	3.86855	3.78411	3.67073
RF00560	0	0	0	0	0	0	0	0	0	0
Emc3	72.041	73.0687	74.7774	68.2268	72.8206	73.8377	70.2849	68.6902	74.7257	71.1382
RGD1559575	0.0653585	0.136274	0.077606	0.117134	0.105636	0.113156	0.143113	0.10303	0.0842137	0.137848
RF00026	0	0	0	0	0	0	0	0	0	0
Gpld1	1.48041	1.3488	1.86162	1.56365	1.35425	1.74532	1.80034	1.63729	1.90749	2.22281
Mt-nd5	5039.78	4982.92	4462.62	4503.62	3565.26	4485	3675.34	3961.03	3226.88	2479.33
Zfp704	0.556704	0.858361	1.14578	1.20731	1.44454	1.0212	0.696565	0.780072	0.8027	1.0763
Uncx	0	0	0.00895579	0	0	0	0	0	0	0
Fbln1	12.6551	12.5137	13.5036	11.4218	10.4785	9.81364	10.0219	9.18996	9.17568	8.64472
AABR07029573.2	0.0397646	0	0.0755456	0	0	0.0344225	0	0	0	0
Cpn2	0	0	0	0	0	0	0	0	0	0
RF00560	0	0	0	0	0	0	0	0	0	0
AABR07021433.1	0	0	0	0	0	0	0	0	0	0
Sec31a	33.3687	36.2606	37.8667	35.94	39.9057	43.7818	44.7992	39.2347	40.5278	37.3564
AABR07065656.3	0	0	0	0	0	0	0	0	0	0
Wdr4	5.92646	5.97986	4.91408	5.46025	4.82958	5.34045	6.37078	6.7451	7.37147	8.18639
Slc16a6	2.6703	1.93611	3.83029	2.71334	2.8426	3.0728	2.74864	2.94153	3.0123	3.41535
LOC102553083	0	0	0	0	0	0	0	0	0	0
Vom1r6	0	0	0	0	0	0	0	0	0	0
Sh3bgrl	54.0653	56.6576	61.9032	64.3239	70.4406	76.885	63.8974	66.0697	63.9913	41.081
AABR07049524.1	0.0550662	0.27015	0.313848	0.0464415	0.203431	0.190674	0	0.231482	0.212856	0
Manbal	39.8929	41.0557	40.5353	37.3539	39.3349	42.5609	44.7361	45.8705	48.8889	47.0789
AABR07066339.1	0	0	0	0	0	0	0	0	0	0
Erich5	0	0	0	0.0172099	0.0188465	0	0	0	0	0.0215192
AABR07007566.1	0	0	0	0	0	0	0	0	0	0
Mpzl1	19.86	20.2623	21.4993	22.9008	23.7619	20.108	18.1121	18.9115	18.5064	17.4837
Fam49a	10.2453	10.9256	9.77278	10.4265	11.576	12.498	13.2714	12.6058	13.0246	12.2703
AABR07001018.2	0	0	0	0	0	0	0	0	0	0
MGC105649	0.0780782	0.0957613	0.0370836	0.230473	0.16225	0.0675889	0.125974	0.0820543	0.301808	0.432272
AABR07048420.2	0.0128017	0.0125608	0	0.03239	0.0118233	0	0	0.0134536	0.0329897	0
Nkd1	1.16027	1.68178	1.26914	1.73469	1.3882	1.68921	2.11513	2.29091	2.06127	1.74265
AABR07037058.2	0	0	0	0	0	0	0	0	0	0
Coa3	37.5693	32.2889	36.573	38.3942	33.5214	39.7044	42.1435	47.5488	48.9681	47.3197
Olr799	0	0	0	0	0	0	0	0	0	0
AABR07030568.2	0	0	0	0	0	0	0	0	0	0
Mmadhc	50.0116	50.4556	48.8288	47.7341	51.9654	53.6282	53.8266	57.0499	58.3263	58.3218
LOC100911581	0.28288	0.00616795	0.310511	0.296893	0.29029	0.119718	0.173869	0.284073	0.664178	0.609882
Wnt1	0	0	0	0	0	0	0.00877697	0	0	0
AABR07071905.2	0	0	0	0	0	0	0	0	0	0
AABR07021204.1	0	0	0	0	0	0	0	0	0	0
RF00108	0	0	0	0	0	0	0	0	0	0
AABR07073014.1	0.096945	0.0237802	0	0.0408805	0	0	0	0	0	0
Zfc3h1	20.9208	19.993	24.9894	23.9928	25.2352	23.9103	24.167	22.2456	21.1852	26.0887
Noc4l	13.383	12.4909	11.4486	13.5421	12.9037	13.6451	15.2285	15.6914	14.8699	18.1337
Htr4	0.210688	0.451033	0.291105	0.0161536	0.0530689	0.895337	0.388491	0.382448	0.394864	0.282776
AABR07026291.1	6.17051	6.16825	6.06183	5.90684	6.38086	7.29555	6.70033	6.37389	8.16808	6.46263
Fryl	3.93793	4.19849	4.88097	4.49047	4.86225	4.56117	4.9395	4.00812	4.43188	3.68795
AABR07044063.1	0.0998533	0	0.379407	0.252642	0	0	0	0.209877	0	0
AABR07057415.2	0	0	0	0	0	0	0	0	0	0
Isy1	20.9479	17.1257	16.9117	15.22	14.9978	20.435	21.8901	20.8653	23.9378	21.562
RF00026	0	0	0	0	0	0	0	0	0	0
Aurkb	6.78165	6.24636	6.83665	6.65187	7.09254	7.76535	7.23746	7.127	5.99428	6.58823
Clmp	4.29067	5.05758	4.5736	5.16326	5.02127	4.32748	3.57352	3.44997	2.61211	2.38687
AABR07015066.1	0	0.0536357	0.0519261	0.276615	0.100973	0	0.100796	0	0.140868	0.172939
Kcnj1	0.0687765	0.247436	0.108886	0.0386697	0.0846937	0.0793825	0.0739773	0.0602325	0.0147696	0.145057
Hapln4	0.08531	0.0837048	0.144709	0.0205567	0.0506508	0.105499	0.0337081	0.0832505	0.0392575	0.0385559
Olr783	0	0	0	0	0	0	0	0	0	0
Xkr4	0.0808997	0.0453586	0.0439128	0.126711	0.0320215	0.160072	0.106552	0.0971651	0.0595647	0.134063
Rpl10	1362.65	1303.9	1302.93	1328.2	1290.08	1398.88	1414.95	1599.35	1641.4	1760.34
AABR07027501.1	0	0	0	0	0	0	0	0	0	0
Akirin1	15.725	18.1311	16.7233	17.2183	19.566	22.7367	22.841	21.3458	22.0478	22.3708
Fkbpl	3.53003	4.43615	3.91484	4.78103	4.12751	4.39553	4.60125	6.25	5.73592	5.15296
RGD1309730	8.16008	10.4232	10.4775	10.9643	10.8003	10.4938	11.1368	13.8876	11.3972	13.6193
Zbtb8os	12.7575	10.6771	11.0442	13.202	12.6487	15.2462	14.8136	16.4655	16.5445	16.9441
Hacd4	1.86502	1.57459	1.7922	1.4266	1.56226	1.29533	1.21963	1.36744	1.36918	1.09773
Micall2	4.76246	4.85637	5.24145	4.09542	4.27889	6.3459	6.35404	6.60023	7.50824	8.59549
AC107088.1	0	0	0	0	0	0	0	0	0	0
AABR07030498.1	0	0	0	0.0388083	0.0106247	0	0	0	0.0296451	0
Sipa1l3	2.28554	2.31158	2.50528	2.88424	2.93234	3.16998	3.51888	3.37809	3.06095	3.12854
Med18	9.93732	10.8808	9.02916	12.6321	10.0424	7.3556	9.32778	10.2542	10.6237	10.1757
Srpk1	20.3872	19.8272	21.7807	23.1167	22.244	23.9052	22.8915	24.0024	20.5948	21.5941
AC126572.7	0.274546	0.0897933	0.0869313	0.231545	0.591648	0.514935	0.295307	0.0480878	0.117916	0.289523
Dapk3	85.3004	84.2193	84.0706	75.0046	76.9597	91.5181	96.609	95.0679	120.877	119.511
Naa30	8.7557	9.29954	8.17994	9.96342	10.8695	11.3692	10.8091	10.5572	11.4741	11.4603
RF00026	0	0	0	0	0	0	0	0	0	0
Txndc15	27.1642	27.5662	26.2947	26.0988	27.4756	26.9546	29.7563	26.6848	28.4536	25.3438
Terb2	0	0	0	0	0	0	0	0	0	0
Cpa6	0.879597	1.44816	0.962994	0.792125	0.86745	1.03245	1.31952	1.0184	1.63279	1.47784
AABR07062404.1	0	0	0	0	0	0	0	0	0	0
RF00026	0	0	0	0	0	0	0	0	0	0
RF00003	0	0	0.130132	0	0	0.11859	0.378908	0	0	0.144467
RGD1560010	2.65751	3.56397	3.15274	3.34724	4.35149	3.62654	4.0229	3.34166	2.91578	3.37766
Kif1c	90.9025	96.3404	102.877	102.412	104.731	112.972	122.095	123.052	131.356	123.964
Zfp763	1.72724	1.49238	1.59175	1.71762	1.52381	2.23164	2.26983	1.28689	1.5778	1.67194
Alcam	33.0346	35.5875	38.9031	37.7972	43.8079	40.4978	41.8534	32.3377	32.7537	27.6909
Pacs2	9.21657	10.5399	12.0168	11.7511	12.7329	15.0175	15.6706	12.047	13.7999	12.5261
Olr149	0	0	0	0	0	0	0	0	0	0
AABR07002784.2	0.198823	0.097541	0.047216	0	0.229535	0	0.13748	0	0	0
LOC100911758	0	0	0	0	0	0	0	0	0	0
RF00026	0	0	0	0.430639	0	0	0	0	0	0
Chadl	0.0306926	0.12046	0.126339	0.138056	0.103939	0.177129	0.0660271	0.193534	0.0659118	0.151046
Irf8	0.590615	0.417242	0.456306	0.292225	0.261829	0.320396	0.384796	0.413795	0.761	0.440136
Hdhd2	21.5405	22.8965	20.0903	23.5753	21.6992	21.7294	20.727	22.9569	23.1103	27.7228
Hist1h2bo	3.81792	2.84558	2.51078	3.31283	3.39052	4.6715	4.94149	5.4784	6.8587	5.45859
RF00026	0	0	0	0	0	0	0	0	0	0
AABR07048271.1	0	0	0	0	0	0	0.0852414	0.0485826	0	0
E2f7	1.05366	1.6489	1.23527	1.49043	1.897	1.3393	1.54937	1.59089	0.910815	1.1463
RF00408	11.4869	13.7569	11.072	7.26583	12.1691	7.89647	11.5249	9.40894	6.09441	14.4293
Mir7239	0	0	0	0	0	0	0	0	0	0
Angpt4	0.00965077	0	0.0366695	0	0	0.00835426	0	0.111565	0	0
Vamp3	38.1325	41.1425	36.5077	43.0599	39.0403	39.3495	41.668	44.547	41.934	45.1825
Olr1407	0	0	0	0	0	0	0	0	0	0
Col24a1	1.71588	2.10721	1.92963	1.91862	1.23712	1.126	1.24006	1.31464	1.12684	1.13823
Ttc33	3.97879	4.70442	4.94792	4.89052	4.35865	5.2153	5.33463	5.23666	4.72232	4.20908
AABR07039778.1	0	0	0	0.00370225	0.0162172	0	0	0	0	0
Qtrt1	5.737	6.13556	5.91771	5.33318	5.09268	5.59595	6.59808	6.14012	7.15019	8.36355
AABR07018764.1	0	0	0	0	0	0	0	0	0	0
Ffar4	0	0	0	0	0	0	0	0	0	0
RF00420	0	0	0	0	0	0	0	0	0	0
Unc80	0.048859	0.00798995	0	0.00686775	0	0.00704919	0.00750767	0	0	0
Eif5a	386.387	371.253	370.314	400.998	400.126	446.8	458.227	482.184	505.425	504.255
AABR07051551.2	0	0	0	0	0	0	0	0	0	0
RF00560	0	0	0	0	0	0	0	0	0	0
RF00001	0	0	0	0	0	0	0	0	0	0
RF00003	0	0	0	0	0	0	0	0	0	0
AABR07068852.1	2.57434	2.98516	2.6677	1.57901	2.70182	4.15311	3.12862	1.96759	6.03093	4.56576
Trim30c	0	0	0	0	0	0	0	0	0	0.0086061
LOC498933	0.369766	0.304759	0.238847	0.3368	0.150263	0.665789	0.490909	0.388596	0.476439	0.452327
Ift57	3.60636	4.56804	4.48945	4.78165	4.51157	3.92333	4.86137	4.68886	4.37408	4.45399
Sec14l2	0.694229	0.791856	0.766617	0.84897	0.689261	0.848862	0.648052	0.556307	0.637336	0.869369
AABR07059024.1	0	0	0	0	0	0	0	0	0	0
RF00026	0	0	0	0	0	0	0	0	0	0
Tmem37	0.557321	0.307594	0.512861	0.425966	0.386046	0.603061	0.481713	0.677218	0.471254	0.110198
AC241808.2	0	0	0	0	0	0	0	0	0	0
Mir465	0	0	0	0	0	0	0	0	0	0
Pknox1	3.81028	3.97096	4.02437	4.54507	3.68434	3.43052	4.39601	3.96561	4.7332	3.95709
RF00026	0	0	0	0	0	0	0	0	0	0
AABR07029275.1	0.442898	0.276541	0.611947	0.237701	0.446236	0.209126	0.371212	0.380825	0.259395	0.849197
AABR07002689.1	0.013972	0.0548365	0.0398165	0.070702	0.0258084	0.012095	0.103053	0.0440506	0	0
RF00139	0	0	0	0	0	0	0	0	0	0
Lynx1	1.65797	1.1592	1.52777	1.53226	1.94388	2.38919	2.33406	2.86923	2.44329	1.63325
Trap1	38.2894	34.9157	37.2595	37.9047	37.907	37.6792	39.6015	45.7961	41.0848	42.3605
AABR07072748.2	0	0	0	0	0	0	0	0	0	0
Ccdc43	7.38722	7.52849	7.07334	8.00789	8.65112	8.3644	8.39988	8.67432	7.99541	8.20568
Adamtsl4	14.3789	14.4855	15.6025	15.0261	13.625	13.8953	15.7074	14.8153	14.3417	16.8988
RF00283	1.70635	0.279041	2.16118	0.4797	0.262658	1.23093	0.786594	0	1.83218	1.79944
Glmn	2.95703	3.82647	3.45008	3.56012	3.2159	3.08842	3.63501	3.61429	4.22424	4.81309
Olr1391	0	0	0	0	0	0	0	0	0	0
RF00003	0	0	0	0	0	0	0	0	0	0
Rpp30	17.4361	17.8286	16.8299	18.7637	19.0328	18.5966	19.0715	22.2483	19.6076	21.6001
AABR07071697.1	2.32033	2.05776	3.05183	2.42732	2.41087	2.60732	2.44779	3.63428	3.24844	3.43507
RF00002	2.17963	1.97411	3.34459	2.12106	0.774252	1.16112	1.23664	1.23342	1.08017	2.29854
Maf1	53.9817	57.0653	58.9129	65.3851	59.3111	63.364	65.9419	74.7879	74.831	83.3326
Olr49	0	0	0.0230223	0	0	0	0	0	0	0
Zmynd15	0.952057	0.627867	1.23795	0.671313	0.756772	0.743091	0.625942	0.688897	0.633467	1.25088
Igfals	0.178703	0.136376	0.00943068	0.0334921	0.0458461	0.0257826	0.0640723	0.0939019	0.230257	0.0837564
Xrn2	20.4456	18.8423	21.2977	22.7366	24.8072	25.1101	24.3679	21.702	22.2667	20.3836
Vom2r62	0	0	0	0	0	0	0	0	0	0
LOC100909481	1.24817	1.13507	1.17119	1.30942	1.37771	1.69979	1.30513	1.42371	1.64747	1.3002
Mmp19	14.1301	12.369	14.6464	13.5519	14.6026	14.3465	13.327	12.518	11.6949	10.9305
Rchy1	20.653	21.5169	21.0225	22.5066	21.8669	25.5788	27.1929	26.1812	27.7884	30.2959
Nrk	2.66981	3.82979	4.4641	4.09511	4.61431	4.04112	2.51903	2.8714	1.08632	0.46101
AABR07056183.1	0.707622	0.737702	0.7562	0.298396	0.367617	0.880552	0.570849	1.20844	0.227941	0.839502
Vars2	13.3593	13.5917	14.6254	15.1036	13.6099	12.1846	14.358	16.1807	14.8878	16.9135
AABR07038666.1	0	0	0	0	0	0	0	0	0	0
LOC103689943	0.179283	0.166651	0.16134	0.210889	0.104578	0.187871	0.226189	0.104123	0.0729486	0.194039
Mir760	0	0	0.533541	0	0	0	0	0	0.361856	0
LOC100910732	1.37273	1.01017	2.98826	0.887591	0.866342	1.11899	2.32027	0.240439	0.530623	0.180952
AABR07047054.2	0.093224	0	0.132832	0.157246	0.0430497	0.04035	0	0.0489857	0.060059	0.540702
AABR07035725.1	0	0	0	0.0134099	0.0293701	0.0137641	0	0.0334198	0	0
Hormad1	0	0	0	0.0115537	0	0	0	0	0	0
Dcaf15	20.5112	19.4167	18.3881	18.1784	18.851	18.7888	20.2975	20.8916	21.7501	25.7974
RF00568	0	0	0	0	0	0	0	0	0	0
LOC102552043	0	0	0	0	0	0	0	0	0	0
Nol6	13.9965	16.1533	18.9259	18.5611	17.9686	19.068	20.555	19.6927	20.7197	20.6579
Dnajc12	3.32512	3.96797	3.5171	4.74461	3.35319	3.68748	3.96045	3.43778	3.8212	3.63918
Dbp	14.45	13.7611	12.8637	14.1744	13.7203	18.7464	18.6476	19.368	19.5147	25.5057
Colec11	1.17172	1.52398	1.33304	1.47081	1.34642	1.62761	0.75368	0.930699	1.72041	1.17816
Tpcr12	0	0	0	0	0	0	0	0	0	0
AABR07007997.1	0	0	0	0	0	0	0	0	0	0
Igf2bp1	1.65434	2.13636	2.3927	2.32238	2.81923	3.01201	2.98159	2.60227	2.58542	3.32034
Klhdc9	0.160567	0.315091	0.363711	0.333337	0.410664	0.0427679	0.170811	0.0649014	0.0477435	0.0651253
Timmdc1	26.6626	27.5221	26.9663	24.313	25.4999	28.1918	28.4033	30.8474	32.5888	33.505
Il10	0.0329428	0.032323	0	0	0	0	0.0303719	0.0346204	0.0424464	0.13896
Slc7a10	0.0718178	0.0234888	0.0341102	0.0403796	0.077384	0.0414464	0	0.0880543	0	0.126226
RF00560	0	0	0	0	0	0	0	0	0	0
RF00398	0.707622	0.173577	0	1.19358	0.980313	0	1.4679	0.929572	0	0.186556
AABR07032261.4	0	0.0114516	0	0.00984319	0.0215584	0.0101032	0.0753224	0	0	0.0123078
Csn3	0	0	0	0	0	0	0	0	0	0
RGD1564380	0	0	0	0	0	0	0	0	0	0
Fam129a	9.00044	9.25104	10.8181	10.2326	13.6003	14.3744	11.7122	10.6387	9.37508	5.65823
Cpne2	6.19449	5.8096	5.93617	5.91625	5.30431	4.88881	4.8916	6.03571	5.47959	5.1048
AABR07061251.1	0	0	0	0	0	0	0	0	0	0
AABR07007793.1	0	0	0	0	0	0	0	0	0	0
Gclm	11.9743	14.0484	11.9777	15.3396	14.1033	18.5587	17.0616	16.8742	16.8314	17.2672
Mrgprb5	0.0211554	0.0207573	0	0.0178419	0	0	0	0.0222327	0	0
AABR07029002.2	2.83897	3.34586	3.82042	2.71081	3.04393	3.89115	3.42219	3.84945	3.79462	3.86274
Mrpl13	68.2579	55.5442	58.4288	63.6648	60.7412	60.1311	65.2517	78.8257	67.9374	75.6243
AC094221.4	0	0.00895562	0	0	0	0	0	0	0	0
Sntb1	1.85411	1.33685	1.74789	2.02571	2.30915	2.596	2.52527	2.05186	1.61981	1.19981
Mir17	0	0	0.508134	0	0	0	0	0	0	0
Aqp11	0.261042	0.0341507	0.247966	0.0293542	0.0803639	0.165713	0.128357	0.36578	0.112116	0.238578
AABR07065420.1	1.68734	1.71607	1.69796	1.86492	1.93552	2.06092	1.88952	1.86233	1.71745	1.86063
Kcnj10	0.0158218	0	0.300586	0.0400313	0.21919	0.0410888	0.0145871	0.0665102	0.0815449	0.0667397
RF00004	0	0	0	0	0.108639	0	0	0	0.151563	0
Csnk1e	23.0776	27.375	24.3482	28.3644	28.7599	31.9075	32.765	31.0232	35.7882	35.3878
AC135294.1	0	0	0	0	0	0	0	0	0	0
AABR07014119.1	0	0	0	0	0	0	0.0896695	0	0	0
AC229945.1	0.00466024	0.0228627	0.0177072	0.0314427	0.00860815	0.0121025	0.00859309	0.0342829	0.0600466	0.0245723
Dpep2	0.71586	0.607838	0.483848	0.789506	1.10616	1.44197	0.748839	1.12847	0.709521	1.45175
RF00015	0	0	0	0	0	0	0	0	0	0
AABR07035203.1	0.368311	0	0	0	0.113388	0.425108	0.113189	0	0.158188	0.517871
RF00100	0	0	0	0	0	0	0	0	0	0
Napa	46.7173	49.4526	47.7931	45.9218	48.4931	53.6137	60.0386	59.2505	62.888	61.8289
Dmgdh	0	0	0	0	0	0	0	0.0305745	0	0
AABR07049408.1	0.0701545	0	0	0.103542	0	0.0303649	0.0323398	0.0552954	0.0903933	0.0369908
Pm20d2	0.0693426	0.119066	0.230542	0.0584819	0.192129	0	0.0159828	0	0.312715	0.127969
Mir349	1.62133	0.909042	1.3201	1.75807	2.567	1.60402	1.06771	1.21707	0.596875	2.44254
Tfpt	12.5666	12.6187	12.3282	13.7233	10.7371	15.0193	12.8511	18.2749	17.9349	17.7798
Setd6	6.87493	7.29569	8.11566	7.36309	9.24686	7.74251	6.35071	7.63188	7.77463	8.72811
Ica1l	0.0938359	0.0920703	0.0127337	0.0452223	0.0742839	0.0232085	0.024718	0.0281756	0.0345447	0.070682
Fam229b	0.668661	0.492059	0.730443	0.704916	1.17336	2.63368	1.84943	1.33515	1.85236	1.90387
Cpne8	6.59386	6.38501	6.37092	6.9626	7.02306	6.85884	6.974	7.21606	7.03156	7.16386
AC123253.1	0	0	0	0	0	0	0	0	0	0
AABR07066677.1	2.89575	4.11493	1.89703	0.336856	1.29111	2.24741	5.98394	2.30864	2.95918	3.36961
Olr1000	0	0	0	0	0	0	0	0	0	0
Aga	42.425	44.3683	41.4555	42.7856	36.409	41.4807	40.0078	43.4069	37.5203	49.2694
Vom2r70	0	0	0	0	0	0	0	0	0	0
Plekha3	9.58327	10.2093	9.9972	11.7825	10.9075	14.01	15.8866	13.902	15.9003	13.2371
Cklf	0.910824	2.38316	1.82654	1.59324	1.71359	1.43091	2.0527	2.87162	2.04291	1.99217
AABR07043986.1	0	0	0	0	0	0	0	0	0	0
AABR07003392.1	0	0	0	0	0	0	0	0	0	0
AABR07067965.1	0	0	0	0	0	0	0	0	0	0
MGC112692	0	0	0	0	0	0	0	0	0	0
Krt20	0.133732	0.0262432	0.0254067	0	0.0494047	0.0694597	0	0.056217	0.0344624	0.112822
AABR07008118.1	0	0	0	0	0	0	0	0	0	0
RF00560	0	0	0	0	0	0	0	0	0	0
AABR07003398.1	0	0	0	0	0	0	0	0	0	0
Phb	106.948	108.054	101.542	111.335	107.067	110.608	115.777	143.296	140.614	141.229
Msx3	0	0	0	0	0	0	0	0	0	0
Lcn11	0	0	0	0	0	0	0.0697429	0	0	0
Prl3a1	0	0	0	0	0	0	0	0	0	0
Prmt1	106.306	99.3652	98.9914	110.21	110.178	117.59	113.008	131.529	125.007	130.421
AABR07014342.1	0	0.0331992	0	0	0	0	0	0	0	0
AABR07030039.1	0.0421322	0	0.0200109	0.0444166	0.0583684	0.127652	0.0291331	0.154972	0.095002	0.0666458
AABR07048303.2	0	0	0	0	0	0	0	0	0	0
Sec24b	14.0407	14.6852	15.8307	14.4317	15.8926	17.7913	19.2537	18.3412	19.8967	20.4388
Nop56	37.5196	38.6526	39.1898	45.1236	39.0831	39.1219	38.6235	38.2783	39.5953	46.6891
AABR07045334.1	0	0	0	0	0	0	0	0	0	0
AABR07042781.2	0	0	0	0	0	0	0	0	0	0
Rngtt	5.05313	5.39392	4.66815	4.8986	6.03113	6.98923	7.07008	5.92321	6.32487	5.72698
Sept1	0.190264	0.326697	0.301223	0.454648	0.849328	0.645088	0.497011	0.149965	0.796746	0.65209
AABR07003563.1	0	0	0	0	0	0	0	0	0	0
RF00560	0.172823	0	0	0	0.159615	0	0	0	0	0
LOC102550598	0	0	0	0	0	0	0	0	0	0
RF00001	1.93681	1.33026	3.31163	1.14342	1.43103	0.838307	1.96423	1.42481	1.74689	2.04247
AABR07017208.2	0	0	0	0	0	0	0	0	0	0
AC110474.2	0	0	0	0.321155	0	0	0	0	0	0
AABR07049353.2	0	0	0	0	0	0	0	0	0	0
AABR07059198.1	24.0131	23.0398	25.8394	23.9602	24.3198	27.5628	24.5	26.0992	28.6994	26.6478
AABR07064584.1	0	0	0	0	0	0	0	0	0	0
AABR07049695.3	0.800847	0.38227	0.534569	0.602397	0.479768	0.412208	0.478928	0.454935	0.808772	0.753233
RF00265	1.00598	0	0	0.141404	0.15485	0.14514	0.309159	0	0	0
AABR07070901.1	0	0	0	0.144642	0	0	0	0	0	0
RF00004	0.941026	0.807905	0.446945	0.892844	0.217277	0.407303	1.19293	0.494474	0.151563	0.124045
Col1a2	226.863	222.127	226.723	363.621	372.378	318.837	344.584	258.996	257.137	161.68
AC142154.1	0.0462855	0.0908293	0.114315	0.0936867	0.256489	0.248418	0.119485	0.252942	0.214698	0.0976209
Dbi	193.133	182.089	179.043	186.473	197.58	193.189	184.918	225.722	194.351	215.575
Serpinb10	0.0147228	0	0.0839121	0	0	0	0	0	0	0.108682
LOC100912068	0.475653	0.556071	0.596028	0.802308	0.813174	0.841025	0.59715	0.733859	0.443355	0.373532
AABR07065897.2	0	0	0	0	0	0	0	0	0	0
Slc9a7	0.122675	0.0945737	0.0416179	0.0591205	0.20232	0.0682677	0.129258	0.0828783	0.191936	0.0646834
AC110351.2	0	0.0157684	0.0763292	0	0.0148426	0.0139118	0	0	0.020707	0
RF00015	0	0	0	0	0	0	0	0	0	0
AABR07051642.1	0	0	0	0	0	0	0	0	0	0
RF00026	1.76212	0	0.209232	0.557298	0.406862	0.953368	0.203075	1.62037	0.567617	0.23228
Gstm1	19.87	17.3628	19.9648	21.1214	17.8308	21.1043	21.1777	21.9609	24.7203	25.391
AABR07071886.1	0	0	0	0	0	0	0	0	0	0
Akr1c3	0.0369827	0	0.122956	0.0155952	0.0512345	0.128057	0.0681931	0.0971651	0	0.253501
RF00560	2.68836	2.26095	2.73611	1.9434	1.7735	2.99211	3.36376	2.42165	2.2268	0.405002
Rsph6a	0	0.0189628	0.0642544	0.0651979	0.0267741	0.0334601	0.0356364	0	0.112059	0
LOC691970	0.151203	0.0261808	0.118283	0.255042	0.336797	0.0846935	0.106602	0.0560834	0.0802214	0.00937949
Gramd2a	1.66541	1.96403	1.9927	1.45859	1.70082	1.53871	1.7569	2.06997	2.51726	2.21221
Daam1	11.1118	11.3342	11.0289	10.7788	10.9117	12.8344	14.5307	13.0352	14.2719	14.0284
Pced1a	18.6639	20.9852	21.5443	23.5634	19.4169	20.2419	18.8159	18.7834	21.8003	28.1929
Irs2	8.80916	9.06388	9.80908	9.47844	10.9543	13.9979	13.0603	11.3134	13.1272	10.8787
Evc2	5.99858	5.37532	6.33941	6.95387	6.75651	6.94597	5.84166	6.46689	6.08203	5.94066
RF00560	0	0	0	0	0	0	0	0	0	0
Metap1	22.2539	21.7683	20.8963	21.6581	24.2608	23.61	26.3321	26.4864	25.2585	25.4722
LOC691695	0	0	0	0	0	0	0	0	0	0
Tank	7.55777	8.22531	8.16944	8.51704	8.78539	11.2425	11.0927	9.02677	10.8154	10.203
AABR07042668.1	0.305673	0.299922	0.344805	0.451146	0.423469	0.16538	0.0704546	0.140542	0.36924	0.0402935
AABR07043728.1	0	0	0	0	0	0	0	0	0	0
Usp51	0.111273	0.0595523	0.0384361	0.0511881	0.0280279	0.192648	0.223831	0.0531543	0.117306	0.181348
AABR07034362.2	0	0	0	0	0	0	0	0	0	0
AABR07024734.1	0	0	0	0	0	0	0	0	0	0
Pamr1	2.06207	2.43891	2.39913	1.86718	2.44334	2.67065	2.06326	2.20068	2.17294	1.82056
Fgf11	0.238112	0.256241	0.211592	0.187862	0.170256	0.139632	0.120387	0.250238	0.12866	0.283501
RF00560	0	0	0	0	0	0	0	0	0	0
Dmrta2	1.81594	1.32597	1.69824	2.04203	2.34022	1.45012	1.64827	1.90842	1.66871	1.23213
Katnal1	0.262431	0.114441	0	0.024592	0.0807915	0.126208	0.0268834	0.260473	0.0939275	0.245997
LOC100912272	0	0	0	0	0	0	0	0	0	0
AABR07041481.1	0	0	0	0	0	0	0	0	0	0
Prf1	0	0	0	0	0	0	0	0.0375077	0	0
AABR07067812.1	0.0895813	0.105475	0	0	0	0	0	0	0	0.151149
Etfbkmt	4.4794	4.82089	4.72042	5.27714	4.02071	6.01032	4.63315	5.72257	7.26868	7.32182
AABR07001516.1	0	0	0	0	0	0	0	0	0	0
RF00100	0	0	0	0	0	0	0.0697429	0	0	0.0797731
Tmc3	0	0	0.0129109	0	0	0	0	0	0	0
RF00429	0	0	0	0.166212	0	0	0	0	0	0.41566
Mir101a	0	0	0.257128	0	0.249999	0	0	0	0	0.285453
Slc2a7	0.0190076	0.01865	0	0.0320611	0	0.0164541	0.070097	0	0.0244911	0.0200445
Opn3	8.84053	8.46016	8.03206	7.62903	8.4967	9.14123	10.8832	10.7336	9.95258	11.2577
Smtnl1	0.0980556	0.0601316	0.034929	0.0206744	0	0.0424413	0.0904033	0.0128811	0.0631717	0.0258512
Tlr5	0.39073	0.471452	0.336049	0.440861	0.521797	0.324526	0.306689	0.28855	0.197299	0.172614
AABR07042837.1	0.660794	1.13463	0.470771	1.1146	0.915439	1.43005	1.21845	2.43056	0.851425	1.04526
Rnf123	27.754	27.9611	29.5014	27.3936	26.4934	28.8967	29.8784	29.1948	31.7003	36.5657
Pmp2	0.0166793	0.0818273	0.0158438	0	0	0	0.0615105	0	0	0.0175892
Snapc5	5.69665	6.25356	4.30405	5.67651	5.05292	6.85181	7.76545	5.69038	7.53387	6.40394
AABR07043523.1	0	0	0	0.0474891	0	0	0	0.0591757	0.145105	0.11876
Olr1868	0	0	0	0	0	0	0	0	0	0
Itgb3bp	7.75052	6.78823	6.91063	8.28104	8.32194	8.54097	8.48273	10.5188	8.48542	8.24853
Evc	3.43643	3.97972	4.01114	4.18045	4.10671	3.61931	3.40827	3.45275	3.14643	3.48114
Stc2	7.14269	7.56046	7.67586	8.06847	7.70294	10.555	7.71607	10.3574	9.55652	7.5019
AABR07034573.2	0	0	0	0	0	0	0	0	0	0
Cyb5r4	12.0852	11.8875	11.2692	11.4675	12.6511	13.9169	17.489	15.084	17.4158	16.9749
AC116236.2	0	0	0	0	0	0	0	0	0	0
LOC297756	2.73511	3.99353	3.86624	4.66838	5.17245	5.41182	3.84253	3.21659	5.66383	5.76863
RF00100	1.43406	1.27307	1.4271	0.806304	0.504558	1.53698	1.38511	0.861196	2.02375	3.31264
AABR07002945.3	0	0	0	0.0799499	0.262658	0.164124	0	0	0	0
RF00066	0	0	0	0	0	0	0	0	0	0
Gnrh1	2.50168	3.30428	2.83337	3.52995	2.57708	2.24889	3.68144	2.78075	4.83507	5.32703
Alkbh3	33.0229	32.2791	34.7225	34.9638	32.5247	37.5854	41.1972	45.3296	43.5605	48.269
AABR07022303.1	0	0	0	0	0	0	0	0	0	0
AABR07056643.2	0.22467	0	0	0.378963	0.0691665	0.259316	0.276182	0.314815	0	0.473852
RF00156	0	0	0	0	0.160852	0	0	0	0	0
Piga	3.43647	4.05892	4.12843	3.54364	4.00063	3.47477	3.348	3.64182	3.3953	3.79142
Ccdc107	0	0	0	0	0	0	0	0	0	0
AABR07062136.1	0	0.110498	0	0	0	0	0	0	0	0
RF00560	0	0	0	0	0	0	0	0	0	0
AABR07056556.1	0	0	0	0	0	0	0	0	0	0
RF00600	0.785559	0.924934	2.08939	1.59005	1.01573	0	0.869104	0.330225	2.42924	0.165683
AABR07061005.2	0	0	0	0	0	0	0	0	0	0
Zfp697	0.0265097	0.0260109	0	0.0111788	0.0122419	0	0.0122204	0	0.0341575	0
Cd3d	0	0.0305746	0	0	0	0	0	0	0	0
AABR07038902.1	0	0	0	0	0	0	0	0	0	0
Neurod4	0.0405298	0	0.032083	0.0854546	0.0311936	0.0818647	0.0560502	0.106484	0.104444	0.0427407
RF00421	0	0	0	0	0	0	0	0	0	0
Uba1y	0.00657506	0.00645135	0	0	0	0	0	0	0	0
AABR07037510.2	0.0435407	0.256329	0.0827195	0.0367212	0.120639	0.0376913	0.160571	0.366064	0.112203	0
AC103129.1	0	0	0	0	0	0	0	0	0	0
Tcf4	6.8406	7.02999	8.4689	8.92267	9.84101	8.96194	9.28577	8.1543	7.72794	6.02856
AABR07012092.2	0	0	0	0	0	0	0	0	0	0
LOC108348129	0	0	0	0	0	0	0	0	0	0
RGD1305178	22.4477	25.8633	25.167	26.7484	26.0887	30.0738	31.7988	28.1875	28.8243	32.3081
AABR07072236.1	33.1835	36.1983	32.0203	36.4983	29.3137	34.877	37.1	35.6495	44.1311	52.058
AABR07061261.1	0	0	0	0	0	0	0	0	0	0
Cyp1b1	36.9169	35.8616	37.9361	37.5641	41.6777	44.9889	35.8192	38.2175	31.9031	25.4001
Olr1222	0	0	0	0	0	0	0	0	0	0
Metrn	11.9629	12.215	11.8488	13.1037	12.8228	12.3975	13.5177	15.5363	13.8476	15.872
AABR07038880.1	0	0	0	0	0	0	0	0	0	0
RF00003	0.156021	0	0	0	0	0	0	0	0	0
AABR07030690.1	0	0	0	0	0	0	0	0	0	0
AABR07071746.1	0	0	0	0	0	0.0247439	0	0	0	0
Baat	0.105541	0.116499	0.112786	0.0556316	0.0487374	0.102782	0.12163	0.0138644	0.254978	0.208684
AABR07018262.2	0	0	0	0	0	0	0	0	0	0
Olr1206	0	0	0	0	0	0	0	0	0	0
Fxyd7	12.4922	12.3189	13.2115	12.924	10.1134	11.6039	13.9542	13.6905	16.0149	22.1994
Pip	0	0	0	0	0	0	0	0	0	0
Olr416	0	0	0	0	0	0	0	0	0	0
Imp3	23.9305	24.733	21.1937	23.2551	21.6271	25.6216	24.8191	28.5853	30.3126	28.2735
Cd247	0.026955	0	0	0	0	0.0116669	0.0124257	0.0141638	0	0.0284254
RF00560	0	0	0	0	0	0	0	0	0	0
Mbnl2	23.7482	24.7221	23.1928	24.4334	27.8948	30.6157	31.3216	26.4226	29.3912	26.8658
AABR07065651.2	0	0	0	0	0	0	0	0	0	0
Lca5l	0.012399	0.0121657	0.0353338	0.010457	0.0114514	0	0.0457255	0	0	0.0130754
RF00026	0	0	0	0	0	0	0	0	0	0
AABR07064835.1	0	0	0	0	0	0	0	0	0	0
Olr510	0	0	0	0	0	0	0	0	0	0
Cxxc5	23.8184	23.768	24.1979	27.0498	27.7914	27.8131	31.491	31.3158	27.6425	26.4003
RF00026	0	0	0	0	0	0	0	0	0	0
RF00602	0	0.629836	0	0	0	0	0.443864	0	0	0.169233
RGD1562218	12.7328	13.0257	14.3695	14.3479	15.7743	16.945	17.9749	17.4732	18.9434	16.5777
RF00406	0	0	0	0	0	0	0	0	0	0
AABR07052768.1	0	0	0	0	0	0	0	0	0	0
Igsf6	0.915993	0.64197	1.0231	1.16304	0.994734	0.993348	0.946592	0.814541	0.933821	0.583823
Mir3561	7.62641	6.26947	3.7201	3.30289	3.61696	2.85486	4.18074	3.89908	3.98373	9.34662
Echdc2	7.56443	7.81858	8.75161	8.04273	7.70286	6.96796	7.8086	8.84992	8.95528	10.21
Mbnl1	10.5595	11.8567	12.8507	12.8712	14.6139	16.9204	12.3246	11.9911	9.73909	8.6478
Terf2	6.08717	7.26282	6.91288	6.60603	8.19738	8.34077	9.71932	8.2079	9.82962	8.51117
AABR07026281.1	0	0.0106752	0	0	0	0	0	0	0	0
AABR07028765.2	0	0	0	0	0	0	0	0	0	0
AABR07047221.1	0	0	0	0	0	0	0	0	0	0
RF00100	0	0	0	0	0	0	0	0	0	0
RF00191	0.15934	0	0.151359	0	0	0	0.293811	0.167455	0.205308	0
Fpr3	0	0	0	0	0	0	0	0	0	0
AC126581.1	0.733189	1.59294	1.39293	0.927531	1.01573	1.49605	1.78649	1.87128	1.68697	1.65683
LOC100909605	0	0	0	0	0	0	0	0	0	0
Phykpl	0	0.0277636	0	0	0	0	0	0	0	0
RF00026	0	0	0	0	0	0	0	0	0	0
RF00560	0	0	0	0	0	0	0	0	0	0
Ugt2b37	0	0	0.0102113	0	0	0	0	0.0112972	0	0
AC121031.1	0	0	0	0	0	0	0	0	0	0
Stard8	8.55416	8.86984	9.51722	9.67891	10.2838	11.9715	13.002	10.7447	10.6699	11.6062
RGD1559909	44.0662	51.752	48.0263	46.3267	50.2867	53.3657	60.5704	68.7729	73.0545	83.8901
Ddx56	9.67667	9.86938	10.8412	10.709	10.9576	11.3125	12.7846	11.7387	13.5719	12.5238
AABR07002181.1	0	0	0	0	0	0	0	0	0	0
Wfdc15b	0	0	0	0	0	0.122319	0	0	0	0
Olr232	0	0	0	0	0	0	0	0	0	0
Nat10	6.91843	7.73337	7.36942	6.81189	6.78641	7.4651	7.72262	7.31179	8.49501	9.75295
RF00026	0	0	0	0	0	0	0	0	0	0
Napb	1.95199	1.70871	2.09054	2.16273	2.20932	2.21987	1.72908	2.03128	2.09593	1.9172
Olr427	0	0	0	0	0	0	0	0	0	0
Cbln4	0	0	0	0	0	0	0	0	0	0
AC135674.1	0	0	0	0	0	0	0	0	0	0
C1r	58.8115	53.7973	59.7746	60.7697	57.034	63.0548	52.2769	57.5217	47.9386	46.4973
AABR07019286.1	0	0	0	0	0	0	0	0	0	0
Mir291a	0	0	0	0	0	0	0	0	0	0
RF00560	0	0	0	0	0	0	0	0	0	0
AABR07057436.1	0	0	0	0	0	0	0	0	0	0
RF00026	0	0	0	0	0	0	0	0	0	0
Mylk	7.53379	7.84089	8.48994	9.36556	9.30553	9.18728	8.85431	8.54844	8.13784	6.87743
AABR07038657.1	0	0	0	0	0	0	0	0	0	0
Txndc2	0.0131156	0	0	0	0.0726794	0	0	0.0137835	0	0.0553242
RF00413	0	1.11148	0.179342	1.43305	1.04622	0	0.174064	0.396826	0	1.39368
RF00026	0	0	0	0	0	0	0	0	0	0
Atp13a4	0.026222	0.0463115	0.0448354	0.004423	0	0.0226992	0	0	0.00675734	0.0387134
Nr3c2	1.59686	1.36572	1.91434	1.71405	2.39756	2.64638	3.04682	1.85766	2.37661	1.62093
Sfrp4	0.536619	0.387149	0.47226	0.346085	0.40086	0.512348	0.429261	0.306853	0.335546	0.274624
RF00100	0	0	0	0	0	0	0	0	0	0
AABR07067355.1	0.132784	0	0.201812	0	0.0245271	0.045978	0.0244842	0	0	0
Hmgn2	100.277	108.891	103.54	110.304	101.194	132.381	129.722	131.402	134.093	152.147
Nsf	7.04156	7.97596	7.83572	7.39331	8.76125	9.64646	9.24371	8.4089	9.08263	8.09787
AABR07035790.2	0	0	0	0	0	0	0	0	0	0
Pilrb	0	0	0	0	0	0	0	0	0	0
RF00289	18.2946	18.2652	18.9026	17.5947	21.0464	9.72436	7.39773	11.4683	13.2336	14.8925
Fancl	3.49305	3.42733	3.36973	3.49618	3.52737	4.18859	4.32318	4.07088	4.48324	4.47192
AABR07039471.1	0	0	0	0	0	0	0	0	0	0
AABR07018321.1	20.6137	18.5434	21.8566	26.2105	25.885	19.4596	20.6207	21.8621	20.2249	24.3308
AABR07031328.1	0	0	0	0	0	0	0	0	0	0
Bmp2	7.51948	10.2974	8.35224	6.52566	6.32114	12.982	12.7174	9.15171	15.1902	16.3638
AABR07048075.1	0	0	0	0	0	0	0	0	0	0
AABR07014350.1	0	0	0	0	0	0	0	0	0	0
AABR07051692.1	0	0	0	0	0	0	0	0	0	0
C2cd4b	0.329428	0.0215486	0.312927	0.592708	0.628787	0.323195	0.222727	0.438525	0.962119	0.0926397
Gapdh	1012.09	930.809	861.866	887.801	906.123	819.641	851.72	1053.66	1047.11	1071.39
RGD1565117	0	0	0	0	0	0	0	0	0	0
RF00407	0	0	0	0	0	0	0	0	0	0
Ivd	35.0535	32.4695	34.6627	35.6405	39.4656	48.876	49.6663	48.7544	50.5449	43.5249
Prtg	0.00423267	0.00415303	0.012062	0.00356973	0.00781837	0.00366404	0.00390235	0	0.00545374	0.0312449
Asz1	0.039073	0	0.012372	0	0	0.0112746	0.0120079	0	0	0
Vom1r108	0	0	0	0	0	0	0	0	0	0
Ces2e	0	0	0	0	0	0	0	0	0	0
Ppp4r2	22.1687	22.7551	21.8409	25.4479	22.9936	25.4869	28.1137	24.9473	27.4658	27.9472
Gmeb2	4.63023	5.09451	5.46597	5.41964	5.61907	6.53578	6.71307	5.89315	5.87155	7.31778
Rab34	48.2144	43.1391	48.2204	50.0374	48.126	50.011	52.1758	54.7619	62.4277	65.5528
Cyp2j16	0	0	0	0	0	0.0288771	0	0	0	0
AABR07070238.2	0	0	0.0441856	0.0784602	0	0	0.0857708	0	0	0
AABR07017649.1	0	0	0	0	0	0	0	0	0	0
Rbbp6	12.6078	13.7172	14.0158	13.6744	13.0577	13.1535	14.3904	13.2341	13.9776	17.6376
RF00009	0	0	0	0	0	0	0	0	0	0
Aptx	6.39418	7.79949	6.22326	7.60283	6.74454	9.57312	8.27902	7.78469	7.33841	9.34071
RGD1561635	0	0	0	0	0	0	0	0	0	0
AABR07051418.1	0	0	0	0	0	0	0	0	0	0
AC094348.3	0	0	0	0	0	0	0	0	0	0
Styx	3.7569	3.37598	4.02806	3.9057	4.31146	3.42928	4.59541	4.51504	4.81675	3.15771
Olr731	0	0	0	0	0	0	0	0	0	0
Olr1540	0	0	0	0	0	0	0	0	0	0
Eif3el1	74.8564	73.8763	68.6027	75.5093	70.3762	80.6293	84.9755	79.7978	87.343	87.9353
LOC102547344	0	0	0	0	0	0	0	0	0	0
Svs1	0	0	0	0	0	0	0	0	0	0
LOC103691604	0	0	0	0	0	0	0	0	0	0
AABR07049514.1	0	0	0	0	0	0	0	0	0	0
AABR07005985.2	0.0724742	0.0355553	0.022948	0.132433	0.122715	0.0731941	0.200455	0.177718	0.0466911	0.0636898
AABR07031674.5	0	0	0	0	0.258728	0	0.10331	0.235522	0	0
AABR07064000.1	7.87136	46.029	4.99725	43.4339	10.7403	11.094	1.96926	42.6912	27.9291	21.8573
AC120096.3	0	0	0	0	0	0	0	0	0	0
RF00026	0	0	0	0	0	0.188822	0	0.687703	0	0
RF00026	0	0	0	0	0	0	0	0	0	0
AC128900.1	0	0	0	0	0	0	0	0	0	0
Capza3	0	0	0	0	0	0	0	0	0	0
Oprd1	0	0.031114	0	0	0.175723	0	0	0	0	0
Gmppb	8.45871	9.572	11.2646	8.43453	8.2115	10.0935	9.70515	8.74213	9.60432	10.1769
Defb26	0	0	0	0	0	0	0	0	0	0
Olr1736	0	0	0	0	0	0	0	0	0	0
Rsrc2	29.7387	27.6502	28.8369	29.9461	29.4766	29.7614	32.0231	31.2879	33.9322	36.3605
Cst8	0	0	0	0	0	0	0	0	0	0
Scoc	21.7632	22.1094	21.1524	23.45	25.1894	26.173	26.8225	25.9415	27.5797	28.3555
Pcgf6	4.6031	5.69837	5.34307	5.03409	5.04594	5.94913	5.84028	5.70781	6.00033	6.77093
RF00026	3.56952	4.32644	2.59291	5.13548	4.07242	3.45351	3.67813	2.42731	4.59929	7.97134
RF00003	0	0	0	0	0	0	0	0	0	0
Nos3	0.200337	0.208853	0.138762	0.2112	0.150334	0.328782	0.288598	0.298264	0.344176	0.299293
Resp18	0	0	0.238306	0.0235088	0.0772331	0	0	0	0.0718324	0.146976
Olr382	0	0	0	0	0	0	0	0	0	0
Sval2	0	0	0	0	0	0	0	0	0	0
AABR07027072.1	0	0.103982	0	0	0	0	0	0	0	0.223515
AABR07049884.1	0	0	0	0	0	0	0	0	0	0
Sfi1	5.2516	5.48208	5.22652	5.7845	5.84998	4.5379	5.26013	5.74754	5.21352	6.23096
Olr1119	0	0	0	0	0	0	0.0218498	0	0	0
Det1	1.57855	1.50988	1.6598	2.44492	1.80634	1.74463	1.78487	1.97194	2.80146	2.1672
AABR07053681.4	0	0	0	0	0	0	0	0	0	0
Olr1106	0	0	0	0	0	0	0	0	0	0
AC132057.2	0	0	0	0	0	0	0	0	0	0
Msl3l2	2.0357	2.31815	2.44187	2.98258	3.14269	2.34105	2.7399	2.764	2.12518	2.60117
Olr24	0	0	0	0	0	0	0	0	0	0
Atp5if1	375.985	348.061	349.268	399.707	372.697	361.513	358.943	427.192	394.024	425.825
AABR07067649.1	0	0	0	0	0	0	0	0	0	0
AABR07069728.1	0	0	0	0	0	0	0	0	0	0
Glod4	35.6974	33.4825	31.2288	35.4904	34.1798	35.4535	34.6033	37.6773	37.6509	38.7505
Tas2r139	0	0	0	0	0	0	0	0	0	0
Mlip	34.1806	31.5355	31.203	31.8839	33.8406	36.2066	39.8671	41.4078	37.0979	35.9566
Slc30a10	0	0.0151299	0.0146477	0	0.00712078	0	0	0.00810265	0	0
AC111319.1	0	0	0	0	0	0	0	0	0	0
Spag9	27.2811	28.8985	28.6539	26.8418	29.2505	33.8205	33.6018	28.973	31.4607	32.9923
Idh1	31.0583	31.6402	30.6831	30.4592	32.4773	41.3297	38.797	39.0452	36.0498	30.9747
F2rl3	0.0640346	0.0448784	0.0868959	0.0655778	0.0506921	0.122742	0.0716881	0.0576819	0.106081	0.0627044
AABR07033925.1	0	0	0.13093	0.387487	0.0848669	0.238634	0.0847184	0.096569	0.118399	0.0484511
AABR07017763.1	0	0	0	0	0	0	0	0	0	0
RF00026	0	0	0	0	0	0	0	0	0	0
RF00394	2.40718	5.19615	5.79273	4.46635	6.3732	2.63947	3.55091	3.37302	3.92872	5.24622
AABR07048013.1	0.605728	0.702391	1.67385	1.20748	1.06801	0.619689	1.01538	1.09954	0.709521	1.68403
RF00398	3.00739	2.77723	5.04133	5.07273	5.22834	3.82849	3.09889	2.78872	2.96323	4.47734
LOC103692019	0	0	0	0	0	0	0	0	0	0
AABR07004507.1	0	0	0	0	0	0	0	0	0	0
RF00100	0	0	0	0	0	0	0	0	0	0
RF00026	0	0	0	0	0	0	0	0	0	0
AABR07049466.1	0	0	0	0	0	0	0	0	0	0
Foxp3	0.0522731	0.174385	0.327722	0.28215	0.115868	0.0995513	0.038555	0.142831	0.255943	0.110249
Igsf3	11.4922	12.1436	14.2392	13.283	14.528	16.177	16.2056	14.5487	14.9047	14.1189
AABR07048856.1	0	0	0	0	0	0	0	0	0	0
RGD1560034	0	0	0.0137866	0	0	0	0	0.0152527	0	0
AABR07005533.1	1.34285	1.43583	1.27559	1.19061	0.826818	1.01342	1.39678	1.62835	1.33096	0.907762
RF00001	0	0.191689	0	0	0	0	0	0	0	0.82409
Sall3	0.156244	0.135269	0.152783	0.236416	0.0891285	0.115364	0.11863	0.125565	0.148028	0.0629993
AABR07026534.2	0	0	0	0	0	0	0	0	0	0
Dmc1	0.0347115	0	0.0082432	0	0	0	0	0.0273594	0.0111813	0.137269
Krt27	0	0	0	0	0	0	0	0	0	0
Stra6	0.0571679	0.065441	0.0181015	0.0723211	0.0967979	0.0247439	0.0439221	0.0100132	0.0736602	0
Ccdc177	0.0532646	0.104525	0.0607159	0.00898442	0.108226	0.110661	0.0196431	0.0223908	0.0686308	0.0337021
AC097038.1	0.267464	0.459255	0.317584	0.563933	0.308779	0.520948	0.308239	0.702712	0.861561	1.05771
Lztr1	21.0973	20.4646	21.8438	19.9479	22.6363	22.9294	22.3678	21.6414	24.4694	24.7231
AABR07021400.2	0	0	0	0.0398908	0	0	0	0	0	0
AABR07012023.1	0.052493	0	0	0	0	0	0.0967928	0.110332	0.0676366	0
Tenm2	0	0.00236324	0.00915165	0.00812527	0.00667344	0.00416996	0.0310882	0.0202497	0.0279305	0.0380992
Eef1d	76.1004	75.3243	69.5058	77.1359	71.1486	73.2436	77.1139	83.394	82.7263	92.1392
Fh	92.0057	86.8436	82.2736	88.0306	91.2371	93.6651	94.3404	106.882	103.098	91.6203
AABR07040730.1	0	0	0	0	0	0	0	0	0	0
LOC108352225	0.0510614	0	0	0	0	0.176806	0	0	0	0
RF00093	2.64318	2.91762	0	1.39325	2.13602	3.71814	1.82768	4.16667	0.425713	1.39368
Tacc2	12.4069	13.0904	13.2959	14.2515	14.3153	14.3383	15.9363	15.9081	16.0041	16.3675
Laptm4a	615.084	584.238	591.883	567.351	605.801	606.521	577.653	589.108	568.242	550.59
AABR07054564.1	0	0	0.161679	0	0	0	0	0	0	0
Taar7b	0	0	0	0	0	0	0	0	0	0
Igll1	0	0	0	0	0	0	0	0	0	0
Mtrf1l	6.94969	6.54834	6.82863	6.97763	6.3846	6.19112	6.9328	6.53074	6.79886	8.43394
AABR07002044.1	0	0	0.00829124	0	0	0.0151117	0	0.00917293	0	0
Vom1r56	0	0	0	0	0	0	0	0	0	0
RF00100	0	0	0	0	0	0	0	0	0	0
AC135265.1	0	0	0	0	0	0	0	0	0	0
RF00560	0	0	0	0	0	0	0	0	0	0
AABR07056374.1	0	0	0	0	0	0	0	0	0	0
RF00100	0	0	0	0	0	0	0	0	0	0
Zfp612	16.5844	17.2615	19.1317	18.9762	17.4656	14.3276	17.8742	17.7316	16.4298	18.155
AABR07026441.1	0	0	0	0	0	0	0	0	0	0
RGD1309540	9.07266	9.30914	10.9291	10.6447	10.679	10.2446	9.56522	10.7528	9.73553	11.2125
Tdrd15	0	0	0	0	0	0	0	0	0	0
LOC108349228	0	0	0	0	0	0	0	0	0	0
RF00003	0	0	0	0	0	0	0	0	0	0
Tectb	0.00817279	0	0	0.00689274	0.00754818	0.155646	0.0979547	0.0429449	0.0315916	0.0430931
Itpr3	1.78399	1.96077	1.92009	1.93291	2.20393	2.28665	1.93654	1.85874	1.48639	1.93782
Chchd10	0	0.0581643	0.168931	0	0	0	0	0.0622985	0.0763811	0
Olr304	0	0	0	0	0	0	0	0	0	0
RF00001	0	0	0	0	0	0	0	0	0	0
Colgalt1	39.1009	41.6953	46.3394	45.439	49.7599	48.9705	44.3157	44.071	40.376	41.4699
AABR07073141.1	0	0	0	0	0	0	0	0	0	0
Vom1r1	0	0	0	0	0	0	0	0	0	0
Mbd4	1.04344	0.907171	1.25465	1.31445	1.95179	0.823226	1.04725	0.860605	0.527573	1.11429
Mrps5	19.7162	22.8009	22.3584	22.2291	21.2708	23.4042	25.0431	29.3808	25.6562	28.8268
Tpbgl	0	0	0.0369552	0.0164053	0.0898267	0.0673548	0.0358678	0.0408851	0.100254	0.0615392
Nrip2	3.52541	3.42976	5.25027	4.1827	3.09042	7.57776	6.47302	6.93891	6.69818	8.66418
LOC100912408	0.0237746	0	0	0	0	0	0	0	0	0
AC107331.2	0	0	0	0	0	0	0	0	0	0
Cdc26	10.3558	12.0136	10.6358	11.5704	11.4309	12.6678	12.4989	14.6039	14.1606	14.2187
AABR07040938.1	1.27987	1.34064	1.2322	1.60454	1.08622	1.25765	1.88161	1.19964	1.09197	1.40441
Zfp143	7.98445	7.84887	7.82574	5.20318	5.96009	12.4205	12.2299	10.9814	13.8391	12.8702
Pih1d3	0	0	0	0	0	0	0.0147114	0	0	0
AABR07070714.1	0	0	0	0	0	0	0	0	0	0
Sbf1	23.4525	24.5728	26.2757	25.3699	25.173	26.9596	27.9054	25.5061	27.7256	30.044
Mybph	1.81592	1.01443	1.54869	1.60975	2.16681	1.59491	2.16302	2.21485	2.57889	1.87304
RF00009	0	0	0	0	0	0	0	0	0	0
AABR07044293.1	0	0	0	0	0	0	0	0	0	0
Amhr2	1.11695	0.856199	0.773648	0.912572	0.623251	0.856106	0.804518	1.03933	0.854512	1.73001
Slc35f2	1.95888	1.18862	1.75467	1.90568	1.12677	1.57672	1.18816	1.4266	1.08488	0.987569
Nrxn2	0.187036	0.294739	0.30688	0.248563	0.277434	0.264942	0.161989	0.166779	0.299416	0.149424
Grip2	1.11402	0.845371	1.1312	1.26815	1.10998	0.736334	1.04226	0.870855	0.629314	0.729181
AABR07061044.1	0	0	0	0	0	0	0	0	0	0
Gpr180	19.2706	19.1787	21.145	19.3845	19.1252	18.5231	19.7914	18.5602	20.1484	22.6013
Atpaf2	13.3081	15.4099	15.9989	16.7319	16.6908	17.1872	17.6675	17.9102	18.969	20.5811
Zfp180	8.42369	8.31573	8.39858	8.52328	9.08537	10.7052	13.1056	12.0221	12.8521	12.1601
RGD1563667	0	0.07016	0.0679237	0	0.0528325	0	0	0.0601174	0	0.0150812
LOC100911507	0	0	0	0	0	0	0	0	0	0
Olr217	0	0	0	0	0	0	0	0	0	0
Dhx58	1.73349	2.36278	2.83906	3.30566	1.97168	3.12687	2.86574	3.30251	2.39862	2.80061
RF00560	0	0	0	0	0	0	0	0	0	0
Rsu1	30.7671	32.4695	27.2998	27.7496	29.7391	31.4784	33.1269	30.9985	28.6698	28.1688
Ly6g5b	0.0360626	0.106152	0.342562	0.182486	0.133226	0.0936535	0.0664965	0.189495	0	0.304239
AABR07051671.1	0	0	0	0	0	0	0	0	0	0
Mafg	16.5376	19.8109	19.4597	19.2444	22.1255	22.5381	22.8899	23.1829	22.612	25.1891
Pcgf2	31.7016	32.3694	31.5417	34.455	29.7823	29.2875	31.5122	34.4271	35.8237	41.6188
Fbxo39	0.0561324	0.0550762	0.066651	0.142022	0.0129606	0.0485914	0.0258759	0.280207	0.0723259	0.0591945
Rad51b	0.707622	1.53326	0.924244	1.71578	1.1437	1.30169	1.71255	1.02253	1.36764	1.05715
AABR07068074.1	0	0	0	0	0	0	0	0	0	0
Mstn	0.0514315	0.0925169	0.0244277	0.0795229	0.0870849	0.022261	0.0632237	0.108101	0.0773137	0.117514
Pelo	41.5878	38.3774	37.3679	39.2599	40.4092	50.7638	50.2287	56.6933	58.6578	61.8558
AABR07057176.1	0	0	0	0	0	0	0	0	0	0
Snai1	9.23169	9.26048	8.42949	8.60962	7.85271	8.40832	8.18145	7.80772	9.87403	9.93841
Acbd5	4.59087	4.51405	4.90719	5.69677	5.68936	6.18477	5.37387	4.38419	5.78969	4.48155
RGD1561662	0.0433248	0.0242912	0.0823094	0.0365391	0.0514462	0.219669	0.0570624	0.0780533	0.071773	0.0522151
LOC100909857	0	0	0	0	0	0	0	0	0	0
AABR07028492.1	0	0	0	0	0	0	0	0	0	0
Zfp394	2.94874	2.74993	3.64221	3.73419	4.11458	4.8681	4.19996	4.05831	4.38755	4.93877
Igfbp3	7.42055	7.37251	7.24392	8.54122	6.64654	6.64989	6.48001	7.21969	7.57687	6.19138
Magea8	0.0481608	0.0708819	0.0228742	0.203088	0.0889602	0	0.0222011	0	0	0.101576
AABR07054167.1	0	0	0	0	0	0	0	0	0	0
Ptdss2	15.2307	16.3515	18.4946	18.4416	19.1882	14.7039	16.5204	18.3349	16.3488	15.9939
RF00405	0	0	0	0	0	0	0	0	0	0
RF00560	0	0	0	0	0	0	0	0	0	0
RGD1561327	0	0	0	0	0	0	0.0501238	0	0.0175127	0.0143331
Hhip	0.146312	0.239265	0.231639	0.0891193	0.277767	0.436259	0.337234	0.170847	0.219941	0.377161
AABR07042403.1	0	0	0	0	0	0	0	0	0	0
AC119007.4	0.396476	0.0864481	0.0418464	0.148613	0	0.305078	0.284305	0	0.227047	0.650385
Arv1	18.3719	18.0419	17.4214	16.2336	14.731	17.1038	18.9214	19.0564	19.1553	24.2303
RF00026	0	0	0	0	0	0	0	0	0	0
Xpa	2.83636	3.11256	2.26888	3.33638	3.70535	3.26299	3.23436	3.58873	3.70271	3.10916
Mapk12	1.73455	1.88318	1.82316	1.54944	1.40292	1.8036	1.93037	2.23276	1.9969	2.27293
LOC102551265	0	0	0	0	0.0193563	0.0181425	0.0193224	0.0881012	0	0
Fat2	0.0120457	0.00337688	0.0163462	0.00290259	0.0349647	0.0119171	0.0111057	0.00542535	0.0133035	0.00362938
AABR07068248.1	0	0	0	0	0	0	0	0	0	0
Ssh3	10.3295	10.9975	10.5595	10.4201	10.2358	10.2316	10.2256	10.4332	10.3434	12.5348
RF00105	0	0	0	0	0	0	0	0	0	0
Dcaf12	8.91706	7.60877	9.93735	8.89288	9.40113	8.39471	9.50715	9.07449	10.4839	10.1565
RF00015	0	0	0	0	0	0	0	0	0	0
LOC689589	0	0	0	0	0	0	0	0	0	0
Nufip2	8.39807	8.14448	11.154	9.67487	11.0646	13.2562	12.2326	10.0199	9.17538	9.91757
LOC102552638	0	0	0	0	0	0	0	0	0.0385979	0.0315901
Colq	24.7662	25.8794	30.1716	31.04	29.9418	25.4482	26.0889	23.5421	23.0445	23.7965
Mirlet7f2	0	0	0	0	0	0	0	0	0	0
Hecw2	0.0933297	0.183147	0.108804	0.103757	0.129295	0.139549	0.0938685	0.133749	0.0929237	0.0760525
Fam120b	5.85673	5.4494	5.64479	6.11525	6.28515	6.70219	7.91776	7.07373	6.76593	6.75468
RF00026	0	0	0	0	0	0	0	0	0	0
Zfp266	35.0853	36.9493	38.0113	41.7725	38.0379	34.1903	39.4572	32.8762	36.3701	38.9191
Pxmp2	7.19056	7.24743	7.5214	7.71611	8.52738	8.2106	7.30008	8.82109	8.76024	11.1234
Acer2	0.893103	0.880574	0.529713	0.529093	0.482838	0.373361	0.586425	0.462425	0.342419	0.574282
Hcfc1	1.1183	1.33895	1.85081	1.30877	1.97012	2.26664	1.6124	1.49624	1.50757	1.17411
Spata17	0.0918091	0.0514752	0.137045	0.409271	0.230151	0.0681216	0.0483681	0.151618	0.219691	0.428763
Dhx57	10.5114	10.9717	10.2918	9.93032	8.77205	9.91295	10.0476	9.99704	10.1499	15.3029
Camsap3	0.0492937	0.0376182	0.0988521	0.0692886	0.030351	0.0331889	0.0656454	0.11512	0.00705716	0.0635345
Uba3	39.8076	40.7081	38.553	41.7997	44.4231	47.9435	48.9952	46.8623	47.5343	47.998
AABR07041019.1	0	0	0	0	0	0	0	0	0	0
AABR07005961.1	0	0	0	0	0	0	0	0	0	0
LOC290876	0.0523096	0.0513254	0.0248447	0.13235	0.0241559	0.0226411	0.144682	0.219894	0.101101	0.0551632
AABR07035428.1	4.67774	3.7984	6.34777	4.54755	4.91614	5.88448	6.5009	6.70798	7.27423	6.94983
Olr1104	0	0	0	0	0	0	0	0	0	0
Cpne4	0	0.0105906	0	0.0182062	0	0	0.00497565	0	0.00695375	0
Adamts19	4.44181	5.11245	5.42484	4.58584	5.15056	5.74753	5.90256	4.8415	6.21511	6.4087
Arhgap28	2.50483	3.65841	3.32385	3.22521	3.82329	4.51872	3.68439	3.10461	3.19049	3.23631
Mt-atp6	21429.3	21045.5	19051.8	19608.4	16079.4	6766.64	5759.61	6175.3	5183.13	4877.27
Il19	0.0425511	0.0417505	0.0404198	0.287093	0.0392992	0	0.117691	0.178872	0.0548266	0.0448723
RF00560	0	0	0	0	0	0	0	0	0	0
Stk38l	56.0356	57.3808	57.7282	60.4647	62.6719	47.9003	54.5343	48.4532	56.9599	61.5288
LOC100910138	0	0	0	0	0	0	0	0	0	0
AC105645.1	0	0	0	0	0	0	0	0	0	0
Tmem200c	0.153984	0.035973	0.0766182	0.129866	0.101583	0.520494	0.331256	0.369887	0.396813	0.201047
AC099302.1	0	0	0.0552892	0	0.107513	0	0.160987	0	0	0
AABR07054991.1	0	0	0	0	0	0	0	0.0539067	0	0
Rab3gap2	15.5203	15.8617	16.5189	15.2718	16.433	15.8898	17.1709	14.9808	14.9933	14.2918
Washc2c	54.6287	60.563	60.1756	62.5115	59.0758	76.67	78.4565	75.4154	76.4028	74.9725
AC129370.2	0	0	0	0	0	0	0	0	0	0
AABR07027244.1	0	0	0	0	0	0	0	0	0	0
B4galt6	6.90544	8.20059	7.55734	8.26281	8.53952	8.21168	9.50497	8.74259	9.11479	9.62063
RF00396	0	0.326582	0	0	0	0	0.153434	0.349794	0.214433	0
Chd1l	2.69239	2.38163	2.63623	2.8017	2.57844	2.59603	2.63503	2.89915	2.39102	2.85674
AABR07054705.1	0	0	0	0	0	0	0	0	0	0
AABR07011951.1	1.20672	0.828813	1.1046	0.786422	1.1145	1.16806	0.950724	1.199	1.10253	0.983335
[truncated: 30,884 more rows]
